# Supplementary material for: 2-n-Butyl-6-chloro-1-(2,4-dimethyl­phenyl­sulfon­yl)-1H-benzimidazole–2-n-butyl-5-chloro-1-(2,4-dimethyl­phenyl­sulfon­yl)-1H-benzimidazole (0.759/0.241)
Source: Acta Crystallogr Sect E Struct Rep Online. 2011 Nov 19;67(Pt 12):o3345–6. doi: 10.1107/S1600536811047957 (PMC3238991; doi:10.1107/S1600536811047957)
Supplement: Supplementary file 1 [file e-67-o3345-sup1.cif]

##############################################################################
#                                                                            #
# This CIF contains the data in a paper accepted for publication in          #
# Acta Crystallographica Section E. It conforms to the requirements of       #
# Notes for Authors for Acta Crystallographica Section E, and has been       #
# peer reviewed under the auspices of the IUCr Commission on Journals.       #
#                                                                            #
# Full details of the Crystallographic Information File format               #
# are given in the paper "The Crystallographic Information File (CIF):       #
# a New Standard Archive File for Crystallography" by S. R. Hall, F. H.      #
# Allen and I. D. Brown [Acta Cryst. (1991), A47, 655-685].                  #
#                                                                            #
# The current version of the core CIF dictionary is obtainable from          #
# ftp://ftp.iucr.org/pub/cif_core.dic.                                       #
#                                                                            #
# Software is freely available for graphical display of the structure(s)     #
# in this CIF. For information consult the CIF software page                 #
# http://www.iucr.org/resources/cif/software.                                #
#                                                                            #
# This file may be used for bona fide research purposes within the           #
# scientific community so long as proper attribution is given to the journal # 
# article from which it was obtained.                                        #
#                                                                            #
##############################################################################
data_I
_audit_creation_method     SHELXL-97
_chemical_name_systematic
;
2-<i>n</i>-Butyl-6-chloro-1-(2,4-dimethylphenylsulfonyl)-1<i>H</i>-
benzimidazole--2-<i>n</i>-butyl-5-chloro-1-(2,4-dimethylphenylsulfonyl)-
1<i>H</i>-benzimidazole (0.759/0.241)
;
_chemical_name_common     ?
_chemical_formula_moiety
              '0.759(0.241 C19 H21 Cl N2 O2 S), 0.241(0.241 C19 H21 Cl N2 O2 S)'
_chemical_formula_sum     'C19 H21 Cl N2 O2 S'
_chemical_formula_iupac
                  '0.7590.241 C19 H21 Cl N2 O2 S, 0.2410.241 C19 H21 Cl N2 O2 S'
_chemical_formula_weight     376.89
_chemical_melting_point_lt     381(9)
_symmetry_cell_setting     triclinic
_symmetry_space_group_name_H-M     'P -1'
_symmetry_space_group_name_Hall     '-P 1'
loop_
    _symmetry_equiv_pos_as_xyz
    'x, y, z'
    '-x, -y, -z'
_cell_length_a     8.7340(17)
_cell_length_b     10.251(2)
_cell_length_c     11.390(2)
_cell_angle_alpha     71.29(3)
_cell_angle_beta     78.38(3)
_cell_angle_gamma     76.75(3)
_cell_volume     931.1(3)
_cell_formula_units_Z     2
_cell_measurement_reflns_used     13
_cell_measurement_theta_min     10
_cell_measurement_theta_max     20
_cell_measurement_temperature     290.0(10)
_exptl_crystal_description     prizmatic
_exptl_crystal_colour     colorless
_exptl_crystal_size_max     0.68
_exptl_crystal_size_mid     0.45
_exptl_crystal_size_min     0.20
_exptl_crystal_density_diffrn     1.344
_exptl_crystal_density_meas     ?
_exptl_crystal_density_method     'not measured'
_exptl_crystal_F_000     396
_exptl_absorpt_coefficient_mu     2.983
_exptl_absorpt_correction_type     psi-scan
_exptl_absorpt_process_details
;
(X-RED; Stoe & Cie, 1997)
;
_exptl_absorpt_correction_T_min     0.2504
_exptl_absorpt_correction_T_max     0.5511
_exptl_special_details
;
 Empirical absorption correction using \y Scan.
Reflections used    Mu * R = 0.00
    H   K   L,   \q,     \c,    I~min~/I~max~:
   -1  -2   4    45.0    82.7    0.455
<b> ^1^H NMR (400 MHz, CDCl\~3\~):</b>
1-(2,4-dimethylbenzenesulfonyl)-2-<i>n</i>-butyl-6-
chloro-1<i>H</i>-benzimidazole (<b>A</b>). 7.97 (1<i>H</i>, d, J\\db 2.1 Hz,
H-7), 7.49 (1<i>H</i>, d, J\\db 8.3 Hz, H-17), 7.49 (1<i>H</i>, d, J\\db 8.5
Hz, H-4), 7.37 (2<i>H</i>, d, J\\db 7.9 Hz, H-14, 16), 7.29 (1<i>H</i>, dd,
J\\db 2.o, J\\db 8.5 H-5), 3.08 (2<i>H</i>, m, CH~2~-8), 2.34 (6<i>H</i>, s,
CH~3~-18, 19), 1.73 (2<i>H</i>, m, CH~2~-9), 1.37 (2<i>H</i>, m,
CH~2~-10), 0.89 (3<i>H</i>, t, J\\db 7.3 Hz, CH~3~-11).
1-(2,4-dimethylbenzenesulfonyl)-2-<i>n</i>-butyl-5-chloro-
1<i>H</i>-benzimidazole (<b>B</b>). 7.95 (1<i>H</i>, d, J\\db 8.7 Hz, H-7),
7.78 (1<i>H</i>, d, J\\db 8.3 Hz, H-17), 7.52 (1<i>H</i>, d, J\\db 2.0 Hz,
H-4), 7.35 (2<i>H</i>, d, J\\db 7.9 Hz, H-14, 16), 7.31 (1<i>H</i>, dd,
J\\db 2.o, J\\db 8.5 H-6), 3.08 (2<i>H</i>, m, CH~2~-8), 2.34 (6<i>H</i>, s,
CH~3~-18, 19), 1.73 (2<i>H</i>, m, CH~2~-9), 1.37 (2<i>H</i>, m,
CH~2~-10), 0.90 (3<i>H</i>, t, J\\db 7.5 Hz, CH~3~-11).
;
_diffrn_ambient_temperature     290.0(10)
_diffrn_radiation_type     CuK\a
_diffrn_radiation_wavelength     1.54184
_diffrn_radiation_source     'fine-focus sealed tube'
_diffrn_radiation_monochromator     graphite
_diffrn_measurement_device_type     'Stoe Stadi-4 four-circle'
_diffrn_measurement_device     'STOE STADI4 4-circle-diffractometer D092'
_diffrn_measurement_method
; Scan width (omega) = 1.56 - 1.80, scan ratio 2theta:omega = 1.00
  I(Net) and sigma(I) calculated according to Blessing (1987)
;
_diffrn_detector_area_resol_mean     ?
_diffrn_reflns_number     2722
_diffrn_reflns_av_R_equivalents     0.0000
_diffrn_reflns_av_sigmaI/netI     0.0186
_diffrn_reflns_theta_min     4.14
_diffrn_reflns_theta_max     59.99
_diffrn_reflns_theta_full     59.99
_diffrn_measured_fraction_theta_max     0.981
_diffrn_measured_fraction_theta_full     0.981
_diffrn_reflns_limit_h_min     -9
_diffrn_reflns_limit_h_max     9
_diffrn_reflns_limit_k_min     -10
_diffrn_reflns_limit_k_max     11
_diffrn_reflns_limit_l_min     0
_diffrn_reflns_limit_l_max     12
_diffrn_standards_number     3
_diffrn_standards_interval_count     ?
_diffrn_standards_interval_time     60
_diffrn_standards_decay_%     10.4
_refine_special_details
;
Refinement of <i>F</i>^2^ against ALL reflections. The weighted <i>R</i>-factor
<i>wR</i> and goodness of fit <i>S</i> are based on <i>F</i>^2^, conventional
<i>R</i>-factors <i>R</i> are based on <i>F</i>, with <i>F</i> set to zero for
negative <i>F</i>^2^. The threshold expression of <i>F</i>^2^ >
\s(<i>F</i>^2^) is used only for calculating <i>R</i>-factors(gt) <i>etc</i>.
and is not relevant to the choice of reflections for refinement.
<i>R</i>-factors based on <i>F</i>^2^ are statistically about twice as large
as those based on <i>F</i>, and <i>R</i>- factors based on ALL data will be
even larger.
;
_reflns_number_total     2714
_reflns_number_gt     2460
_reflns_threshold_expression     >2sigma(I)
_refine_ls_structure_factor_coef     Fsqd
_refine_ls_matrix_type     full
_refine_ls_R_factor_all     0.0750
_refine_ls_R_factor_gt     0.0693
_refine_ls_wR_factor_gt     0.1832
_refine_ls_wR_factor_ref     0.1906
_refine_ls_goodness_of_fit_ref     1.117
_refine_ls_restrained_S_all     1.117
_refine_ls_number_reflns     2714
_refine_ls_number_parameters     240
_refine_ls_number_restraints     0
_refine_ls_hydrogen_treatment     constr
_refine_ls_weighting_scheme     calc
_refine_ls_weighting_details
         'calc w=1/[\s^2^(Fo^2^)+(0.0919P)^2^+1.1929P] where P=(Fo^2^+2Fc^2^)/3'
_atom_sites_solution_hydrogens     geom
_atom_sites_solution_primary     direct
_atom_sites_solution_secondary     difmap
_refine_ls_shift/su_max     0.000
_refine_ls_shift/su_mean     0.000
_refine_diff_density_max     0.353
_refine_diff_density_min     -0.449
_refine_ls_extinction_method     SHELXL
_refine_ls_extinction_coef     0.026(3)
_refine_ls_extinction_expression
                                  'Fc^*^=kFc[1+0.001xFc^2^\l^3^/sin(2\q)]^-1/4^'
loop_
    _atom_type_symbol
    _atom_type_description
    _atom_type_scat_dispersion_real
    _atom_type_scat_dispersion_imag
    _atom_type_scat_source
    'C' 'C' 0.0181 0.0091
                         'International Tables Vol C Tables 4.2.6.8 and 6.1.1.4'
    'H' 'H' 0.0000 0.0000
                         'International Tables Vol C Tables 4.2.6.8 and 6.1.1.4'
    'N' 'N' 0.0311 0.0180
                         'International Tables Vol C Tables 4.2.6.8 and 6.1.1.4'
    'O' 'O' 0.0492 0.0322
                         'International Tables Vol C Tables 4.2.6.8 and 6.1.1.4'
    'S' 'S' 0.3331 0.5567
                         'International Tables Vol C Tables 4.2.6.8 and 6.1.1.4'
    'Cl' 'Cl' 0.3639 0.7018
                         'International Tables Vol C Tables 4.2.6.8 and 6.1.1.4'
_computing_data_collection     'STADI4 (Stoe & Cie, 1997)'
_computing_cell_refinement     'STADI4 (Stoe & Cie, 1997)'
_computing_data_reduction     'X-RED  (Stoe & Cie, 1997)'
_computing_structure_solution     'SHELXS97 (Sheldrick, 2008)'
_computing_structure_refinement     'SHELXL97 (Sheldrick, 2008)'
_computing_molecular_graphics     'XP in SHELXTL (Sheldrick, 2008)'
_computing_publication_material     'publCIF (Westrip, 2010)'
loop_
    _atom_site_type_symbol
    _atom_site_label
    _atom_site_fract_x
    _atom_site_fract_y
    _atom_site_fract_z
    _atom_site_U_iso_or_equiv
    _atom_site_adp_type
    _atom_site_calc_flag
    _atom_site_refinement_flags
    _atom_site_occupancy
    _atom_site_symmetry_multiplicity
    _atom_site_disorder_assembly
    _atom_site_disorder_group
    S S1 0.25613(12) 0.65554(11) 0.19565(9) 0.0537(4) Uani d . 1 1 . .
    O O1 0.2520(4) 0.5625(3) 0.1267(3) 0.0660(9) Uani d . 1 1 . .
    O O2 0.1230(4) 0.7622(3) 0.2077(3) 0.0647(9) Uani d . 1 1 . .
    N N1 0.2783(4) 0.5558(3) 0.3424(3) 0.0511(8) Uani d . 1 1 . .
    N N3 0.3767(4) 0.3796(4) 0.4993(3) 0.0606(10) Uani d . 1 1 . .
    C C2 0.3863(5) 0.4310(4) 0.3785(4) 0.0552(10) Uani d . 1 1 . .
    C C3A 0.2567(5) 0.4705(4) 0.5479(4) 0.0552(10) Uani d . 1 1 . .
    C C4 0.1997(6) 0.4606(5) 0.6731(4) 0.0688(13) Uani d . 1 1 A .
    H H4A 0.2428 0.3874 0.7370 0.083 Uiso calc R 1 1 . .
    C C5 0.0780(6) 0.5624(5) 0.6986(4) 0.0658(12) Uani d . 1 1 . .
    H H5A 0.0377 0.5584 0.7815 0.079 Uiso calc PR 0.759(4) 1 A 1
    C C6 0.0142(5) 0.6701(5) 0.6052(4) 0.0604(11) Uani d . 1 1 A .
    H H6A -0.0684 0.7372 0.6269 0.072 Uiso calc PR 0.241(4) 1 A 2
    C C7 0.0675(5) 0.6835(5) 0.4791(4) 0.0573(11) Uani d . 1 1 . .
    H H7A 0.0226 0.7564 0.4158 0.069 Uiso calc R 1 1 A .
    C C7A 0.1909(5) 0.5817(4) 0.4545(4) 0.0498(10) Uani d . 1 1 A .
    C C8 0.4990(5) 0.3662(5) 0.2876(4) 0.0606(11) Uani d . 1 1 . .
    H H8A 0.5704 0.4300 0.2385 0.073 Uiso calc R 1 1 . .
    H H8B 0.4397 0.3519 0.2306 0.073 Uiso calc R 1 1 . .
    C C9 0.5963(6) 0.2267(5) 0.3510(4) 0.0640(12) Uani d . 1 1 . .
    H H9A 0.6586 0.2409 0.4061 0.077 Uiso calc R 1 1 . .
    H H9B 0.5255 0.1631 0.4016 0.077 Uiso calc R 1 1 . .
    C C10 0.7063(7) 0.1625(5) 0.2552(5) 0.0754(14) Uani d . 1 1 . .
    H H10A 0.7774 0.2261 0.2052 0.090 Uiso calc R 1 1 . .
    H H10B 0.6439 0.1496 0.1997 0.090 Uiso calc R 1 1 . .
    C C11 0.8036(7) 0.0226(6) 0.3163(6) 0.0918(18) Uani d . 1 1 . .
    H H11A 0.8725 -0.0141 0.2528 0.138 Uiso calc R 1 1 . .
    H H11B 0.7337 -0.0417 0.3638 0.138 Uiso calc R 1 1 . .
    H H11C 0.8662 0.0349 0.3710 0.138 Uiso calc R 1 1 . .
    C C12 0.4289(5) 0.7259(4) 0.1379(4) 0.0498(10) Uani d . 1 1 . .
    C C13 0.4696(5) 0.8270(4) 0.1800(4) 0.0553(11) Uani d . 1 1 . .
    C C14 0.6081(6) 0.8746(4) 0.1239(4) 0.0603(11) Uani d . 1 1 . .
    H H14A 0.6356 0.9413 0.1512 0.072 Uiso calc R 1 1 . .
    C C15 0.7100(5) 0.8296(5) 0.0291(4) 0.0615(11) Uani d . 1 1 . .
    C C16 0.6664(6) 0.7320(5) -0.0118(4) 0.0657(12) Uani d . 1 1 . .
    H H16A 0.7317 0.6998 -0.0757 0.079 Uiso calc R 1 1 . .
    C C17 0.5288(6) 0.6823(5) 0.0405(4) 0.0609(11) Uani d . 1 1 . .
    H H17A 0.5009 0.6178 0.0105 0.073 Uiso calc R 1 1 . .
    C C18 0.3722(6) 0.8773(5) 0.2876(5) 0.0702(13) Uani d . 1 1 . .
    H H18A 0.4075 0.9581 0.2906 0.105 Uiso calc R 1 1 . .
    H H18B 0.3850 0.8043 0.3646 0.105 Uiso calc R 1 1 . .
    H H18C 0.2623 0.9014 0.2761 0.105 Uiso calc R 1 1 . .
    C C19 0.8634(6) 0.8809(7) -0.0233(6) 0.0881(16) Uani d . 1 1 . .
    H H19A 0.9019 0.8631 -0.1029 0.132 Uiso calc R 1 1 . .
    H H19B 0.9399 0.8329 0.0331 0.132 Uiso calc R 1 1 . .
    H H19C 0.8471 0.9796 -0.0340 0.132 Uiso calc R 1 1 . .
    Cl Cl1 -0.1412(2) 0.79798(18) 0.64266(16) 0.0782(7) Uani d P 0.759(4) 1 A 1
    Cl Cl1' 0.0475(7) 0.5668(7) 0.8540(5) 0.081(2) Uani d P 0.241(4) 1 A 2
loop_
    _atom_site_aniso_label
    _atom_site_aniso_U_11
    _atom_site_aniso_U_22
    _atom_site_aniso_U_33
    _atom_site_aniso_U_12
    _atom_site_aniso_U_13
    _atom_site_aniso_U_23
    S1 0.0575(7) 0.0540(7) 0.0473(6) -0.0039(5) -0.0118(5) -0.0129(5)
    O1 0.077(2) 0.073(2) 0.0594(18) -0.0196(16) -0.0128(15) -0.0283(16)
    O2 0.0621(18) 0.0621(18) 0.0554(18) 0.0096(14) -0.0143(14) -0.0076(14)
    N1 0.056(2) 0.0460(18) 0.0433(18) -0.0003(15) -0.0038(15) -0.0104(15)
    N3 0.068(2) 0.053(2) 0.054(2) 0.0043(17) -0.0096(17) -0.0153(17)
    C2 0.056(2) 0.049(2) 0.059(3) 0.0009(19) -0.0074(19) -0.020(2)
    C3A 0.058(2) 0.050(2) 0.054(2) 0.0005(19) -0.0065(19) -0.0173(19)
    C4 0.082(3) 0.066(3) 0.049(3) 0.000(2) -0.008(2) -0.013(2)
    C5 0.073(3) 0.070(3) 0.049(2) -0.009(2) 0.002(2) -0.019(2)
    C6 0.054(2) 0.062(3) 0.063(3) -0.006(2) 0.001(2) -0.025(2)
    C7 0.053(2) 0.056(2) 0.056(3) 0.0005(19) -0.0031(19) -0.016(2)
    C7A 0.051(2) 0.049(2) 0.046(2) -0.0048(18) -0.0043(17) -0.0128(18)
    C8 0.063(3) 0.058(3) 0.058(3) 0.003(2) -0.004(2) -0.024(2)
    C9 0.063(3) 0.060(3) 0.065(3) 0.006(2) -0.008(2) -0.025(2)
    C10 0.084(3) 0.058(3) 0.078(3) 0.011(2) -0.008(3) -0.028(3)
    C11 0.082(4) 0.075(4) 0.112(5) 0.023(3) -0.021(3) -0.041(3)
    C12 0.057(2) 0.045(2) 0.045(2) -0.0020(18) -0.0097(18) -0.0132(17)
    C13 0.067(3) 0.045(2) 0.053(2) 0.001(2) -0.015(2) -0.0169(19)
    C14 0.071(3) 0.049(2) 0.063(3) -0.011(2) -0.021(2) -0.011(2)
    C15 0.063(3) 0.062(3) 0.053(2) -0.008(2) -0.013(2) -0.006(2)
    C16 0.071(3) 0.068(3) 0.054(3) -0.013(2) 0.002(2) -0.016(2)
    C17 0.076(3) 0.057(3) 0.051(2) -0.010(2) -0.004(2) -0.021(2)
    C18 0.085(3) 0.065(3) 0.065(3) -0.004(2) -0.009(2) -0.033(2)
    C19 0.076(4) 0.096(4) 0.086(4) -0.026(3) -0.013(3) -0.010(3)
    Cl1 0.0714(11) 0.0803(12) 0.0733(11) 0.0080(8) 0.0057(8) -0.0333(9)
    Cl1' 0.077(4) 0.100(4) 0.069(3) -0.018(3) 0.010(3) -0.039(3)
_geom_special_details
;
All e.s.d.'s (except the e.s.d. in the dihedral angle between two l.s. planes)
are estimated using the full covariance matrix. The cell e.s.d.'s are taken
into account individually in the estimation of e.s.d.'s in distances, angles
and torsion angles; correlations between e.s.d.'s in cell parameters are only
used when they are defined by crystal symmetry. An approximate (isotropic)
treatment of cell e.s.d.'s is used for estimating e.s.d.'s involving l.s.
planes.
;
loop_
    _geom_bond_atom_site_label_1
    _geom_bond_atom_site_label_2
    _geom_bond_site_symmetry_2
    _geom_bond_distance
    _geom_bond_publ_flag
    S1 O2 . 1.419(3) ?
    S1 O1 . 1.427(3) ?
    S1 N1 . 1.679(3) ?
    S1 C12 . 1.739(4) ?
    N1 C2 . 1.401(5) ?
    N1 C7A . 1.420(5) ?
    N3 C2 . 1.298(6) ?
    N3 C3A . 1.387(5) ?
    C2 C8 . 1.488(6) ?
    C3A C7A . 1.389(6) ?
    C3A C4 . 1.392(6) ?
    C4 C5 . 1.366(7) ?
    C4 H4A . 0.9300 ?
    C5 C6 . 1.365(7) ?
    C5 Cl1' . 1.750(7) ?
    C5 H5A . 0.9300 ?
    C6 C7 . 1.390(6) ?
    C6 Cl1 . 1.747(5) ?
    C6 H6A . 0.9300 ?
    C7 C7A . 1.371(6) ?
    C7 H7A . 0.9300 ?
    C8 C9 . 1.522(6) ?
    C8 H8A . 0.9700 ?
    C8 H8B . 0.9700 ?
    C9 C10 . 1.515(6) ?
    C9 H9A . 0.9700 ?
    C9 H9B . 0.9700 ?
    C10 C11 . 1.517(7) ?
    C10 H10A . 0.9700 ?
    C10 H10B . 0.9700 ?
    C11 H11A . 0.9600 ?
    C11 H11B . 0.9600 ?
    C11 H11C . 0.9600 ?
    C12 C17 . 1.394(6) ?
    C12 C13 . 1.410(6) ?
    C13 C14 . 1.366(6) ?
    C13 C18 . 1.508(6) ?
    C14 C15 . 1.383(7) ?
    C14 H14A . 0.9300 ?
    C15 C16 . 1.382(7) ?
    C15 C19 . 1.493(7) ?
    C16 C17 . 1.362(7) ?
    C16 H16A . 0.9300 ?
    C17 H17A . 0.9300 ?
    C18 H18A . 0.9600 ?
    C18 H18B . 0.9600 ?
    C18 H18C . 0.9600 ?
    C19 H19A . 0.9600 ?
    C19 H19B . 0.9600 ?
    C19 H19C . 0.9600 ?
loop_
    _geom_angle_atom_site_label_1
    _geom_angle_atom_site_label_2
    _geom_angle_atom_site_label_3
    _geom_angle_site_symmetry_1
    _geom_angle_site_symmetry_3
    _geom_angle
    _geom_angle_publ_flag
    O2 S1 O1 . . 119.5(2) ?
    O2 S1 N1 . . 105.51(18) ?
    O1 S1 N1 . . 106.36(18) ?
    O2 S1 C12 . . 110.7(2) ?
    O1 S1 C12 . . 108.22(19) ?
    N1 S1 C12 . . 105.50(18) ?
    C2 N1 C7A . . 106.4(3) ?
    C2 N1 S1 . . 126.9(3) ?
    C7A N1 S1 . . 126.7(3) ?
    C2 N3 C3A . . 105.6(3) ?
    N3 C2 N1 . . 112.4(4) ?
    N3 C2 C8 . . 124.4(4) ?
    N1 C2 C8 . . 123.2(4) ?
    N3 C3A C7A . . 112.1(4) ?
    N3 C3A C4 . . 128.0(4) ?
    C7A C3A C4 . . 119.9(4) ?
    C5 C4 C3A . . 117.5(4) ?
    C5 C4 H4A . . 121.3 ?
    C3A C4 H4A . . 121.3 ?
    C6 C5 C4 . . 121.5(4) ?
    C6 C5 Cl1' . . 122.7(4) ?
    C4 C5 Cl1' . . 114.0(4) ?
    C6 C5 H5A . . 119.2 ?
    C4 C5 H5A . . 119.2 ?
    C5 C6 C7 . . 122.8(4) ?
    C5 C6 Cl1 . . 119.8(4) ?
    C7 C6 Cl1 . . 117.4(4) ?
    C5 C6 H6A . . 118.6 ?
    C7 C6 H6A . . 118.6 ?
    C7A C7 C6 . . 115.2(4) ?
    C7A C7 H7A . . 122.4 ?
    C6 C7 H7A . . 122.4 ?
    C7 C7A C3A . . 123.0(4) ?
    C7 C7A N1 . . 133.5(4) ?
    C3A C7A N1 . . 103.5(3) ?
    C2 C8 C9 . . 112.6(4) ?
    C2 C8 H8A . . 109.1 ?
    C9 C8 H8A . . 109.1 ?
    C2 C8 H8B . . 109.1 ?
    C9 C8 H8B . . 109.1 ?
    H8A C8 H8B . . 107.8 ?
    C10 C9 C8 . . 111.0(4) ?
    C10 C9 H9A . . 109.4 ?
    C8 C9 H9A . . 109.4 ?
    C10 C9 H9B . . 109.4 ?
    C8 C9 H9B . . 109.4 ?
    H9A C9 H9B . . 108.0 ?
    C9 C10 C11 . . 112.0(5) ?
    C9 C10 H10A . . 109.2 ?
    C11 C10 H10A . . 109.2 ?
    C9 C10 H10B . . 109.2 ?
    C11 C10 H10B . . 109.2 ?
    H10A C10 H10B . . 107.9 ?
    C10 C11 H11A . . 109.5 ?
    C10 C11 H11B . . 109.5 ?
    H11A C11 H11B . . 109.5 ?
    C10 C11 H11C . . 109.5 ?
    H11A C11 H11C . . 109.5 ?
    H11B C11 H11C . . 109.5 ?
    C17 C12 C13 . . 118.9(4) ?
    C17 C12 S1 . . 116.9(3) ?
    C13 C12 S1 . . 124.2(3) ?
    C14 C13 C12 . . 117.5(4) ?
    C14 C13 C18 . . 119.6(4) ?
    C12 C13 C18 . . 122.8(4) ?
    C13 C14 C15 . . 124.2(4) ?
    C13 C14 H14A . . 117.9 ?
    C15 C14 H14A . . 117.9 ?
    C16 C15 C14 . . 117.3(4) ?
    C16 C15 C19 . . 121.5(5) ?
    C14 C15 C19 . . 121.2(5) ?
    C17 C16 C15 . . 120.8(4) ?
    C17 C16 H16A . . 119.6 ?
    C15 C16 H16A . . 119.6 ?
    C16 C17 C12 . . 121.4(4) ?
    C16 C17 H17A . . 119.3 ?
    C12 C17 H17A . . 119.3 ?
    C13 C18 H18A . . 109.5 ?
    C13 C18 H18B . . 109.5 ?
    H18A C18 H18B . . 109.5 ?
    C13 C18 H18C . . 109.5 ?
    H18A C18 H18C . . 109.5 ?
    H18B C18 H18C . . 109.5 ?
    C15 C19 H19A . . 109.5 ?
    C15 C19 H19B . . 109.5 ?
    H19A C19 H19B . . 109.5 ?
    C15 C19 H19C . . 109.5 ?
    H19A C19 H19C . . 109.5 ?
    H19B C19 H19C . . 109.5 ?
loop_
    _geom_torsion_atom_site_label_1
    _geom_torsion_atom_site_label_2
    _geom_torsion_atom_site_label_3
    _geom_torsion_atom_site_label_4
    _geom_torsion_site_symmetry_1
    _geom_torsion_site_symmetry_2
    _geom_torsion_site_symmetry_3
    _geom_torsion_site_symmetry_4
    _geom_torsion
    _geom_torsion_publ_flag
    O2 S1 N1 C2 . . . . 174.6(3) ?
    O1 S1 N1 C2 . . . . 46.7(4) ?
    C12 S1 N1 C2 . . . . -68.1(4) ?
    O2 S1 N1 C7A . . . . -5.4(4) ?
    O1 S1 N1 C7A . . . . -133.3(3) ?
    C12 S1 N1 C7A . . . . 111.9(4) ?
    C3A N3 C2 N1 . . . . 1.0(5) ?
    C3A N3 C2 C8 . . . . -179.2(4) ?
    C7A N1 C2 N3 . . . . -1.2(5) ?
    S1 N1 C2 N3 . . . . 178.8(3) ?
    C7A N1 C2 C8 . . . . 179.0(4) ?
    S1 N1 C2 C8 . . . . -1.0(6) ?
    C2 N3 C3A C7A . . . . -0.4(5) ?
    C2 N3 C3A C4 . . . . 179.3(5) ?
    N3 C3A C4 C5 . . . . -179.1(5) ?
    C7A C3A C4 C5 . . . . 0.6(7) ?
    C3A C4 C5 C6 . . . . 0.0(8) ?
    C3A C4 C5 Cl1' . . . . -164.9(4) ?
    C4 C5 C6 C7 . . . . 0.1(8) ?
    Cl1' C5 C6 C7 . . . . 163.8(4) ?
    C4 C5 C6 Cl1 . . . . -179.9(4) ?
    Cl1' C5 C6 Cl1 . . . . -16.3(7) ?
    C5 C6 C7 C7A . . . . -0.9(7) ?
    Cl1 C6 C7 C7A . . . . 179.2(3) ?
    C6 C7 C7A C3A . . . . 1.5(6) ?
    C6 C7 C7A N1 . . . . 179.6(4) ?
    N3 C3A C7A C7 . . . . 178.3(4) ?
    C4 C3A C7A C7 . . . . -1.4(7) ?
    N3 C3A C7A N1 . . . . -0.3(5) ?
    C4 C3A C7A N1 . . . . 180.0(4) ?
    C2 N1 C7A C7 . . . . -177.5(5) ?
    S1 N1 C7A C7 . . . . 2.5(7) ?
    C2 N1 C7A C3A . . . . 0.9(4) ?
    S1 N1 C7A C3A . . . . -179.1(3) ?
    N3 C2 C8 C9 . . . . 3.6(7) ?
    N1 C2 C8 C9 . . . . -176.6(4) ?
    C2 C8 C9 C10 . . . . 178.5(4) ?
    C8 C9 C10 C11 . . . . -179.4(5) ?
    O2 S1 C12 C17 . . . . -133.0(3) ?
    O1 S1 C12 C17 . . . . -0.2(4) ?
    N1 S1 C12 C17 . . . . 113.3(3) ?
    O2 S1 C12 C13 . . . . 44.3(4) ?
    O1 S1 C12 C13 . . . . 177.1(3) ?
    N1 S1 C12 C13 . . . . -69.4(4) ?
    C17 C12 C13 C14 . . . . -1.5(6) ?
    S1 C12 C13 C14 . . . . -178.7(3) ?
    C17 C12 C13 C18 . . . . -177.9(4) ?
    S1 C12 C13 C18 . . . . 4.9(6) ?
    C12 C13 C14 C15 . . . . 0.0(7) ?
    C18 C13 C14 C15 . . . . 176.5(4) ?
    C13 C14 C15 C16 . . . . 1.0(7) ?
    C13 C14 C15 C19 . . . . -176.8(4) ?
    C14 C15 C16 C17 . . . . -0.4(7) ?
    C19 C15 C16 C17 . . . . 177.4(5) ?
    C15 C16 C17 C12 . . . . -1.1(7) ?
    C13 C12 C17 C16 . . . . 2.1(7) ?
    S1 C12 C17 C16 . . . . 179.5(4) ?
loop_
    _geom_hbond_atom_site_label_D
    _geom_hbond_atom_site_label_H
    _geom_hbond_atom_site_label_A
    _geom_hbond_site_symmetry_A
    _geom_hbond_distance_DH
    _geom_hbond_distance_HA
    _geom_hbond_distance_DA
    _geom_hbond_angle_DHA
    _geom_hbond_publ_flag
    C19 H19B O2 1_655 0.96 2.619 3.554(7) 165 y
    C4 H4A Cg3 2_666 0.93 2.760 3.665(8) 163 y
_iucr_refine_instructions_details
;
TITL a in P-1
CELL 1.54184   8.7340  10.2510  11.3900  71.290  78.380  76.750
ZERR    2.00   0.0017   0.0021   0.0023   0.030   0.030   0.030
LATT  1
SFAC C H N O S CL
UNIT 38 42 4 4 2 2
ACTA
OMIT 1 4 5
OMIT 2 5 1
OMIT -3 -1 4
OMIT 1 0 0
OMIT 0 1 0
OMIT -1 0 1
OMIT 2 2 1
OMIT 2 4 1
L.S. 4
BOND $H
CONF
MPLA 9 N1 C2 N3 C3a C4 C5 C6 C7 C7a
MPLA 8 C12 C13 C14 C15 C16 C17 C18 C19
MPLA 4 C8 C9 C10 C11
FMAP 2
PLAN 20
WGHT    0.091900    1.192900
EXTI    0.026039
FVAR       0.80793   0.75877
S1    5   0.25613   0.65554   0.19565  11.00000   0.05753   0.05404 =
       0.04734  -0.01289  -0.01182  -0.00389
O1    4   0.25204   0.56245   0.12670  11.00000   0.07711   0.07292 =
       0.05943  -0.02829  -0.01281  -0.01958
O2    4   0.12300   0.76216   0.20766  11.00000   0.06207   0.06213 =
       0.05545  -0.00763  -0.01426   0.00957
N1    3   0.27827   0.55584   0.34239  11.00000   0.05631   0.04602 =
       0.04334  -0.01036  -0.00375  -0.00030
N3    3   0.37667   0.37955   0.49927  11.00000   0.06766   0.05301 =
       0.05395  -0.01530  -0.00961   0.00426
C2    1   0.38629   0.43097   0.37850  11.00000   0.05562   0.04861 =
       0.05910  -0.01995  -0.00740   0.00089
C3A   1   0.25669   0.47045   0.54786  11.00000   0.05752   0.04973 =
       0.05424  -0.01731  -0.00649   0.00055
C4    1   0.19966   0.46057   0.67308  11.00000   0.08203   0.06615 =
       0.04856  -0.01284  -0.00826  -0.00039
AFIX  43
H4A   2   0.24275   0.38738   0.73698  11.00000  -1.20000
AFIX   0
C5    1   0.07798   0.56245   0.69856  11.00000   0.07292   0.07045 =
       0.04874  -0.01937   0.00235  -0.00853
AFIX  43
PART   1
H5A   2   0.03767   0.55838   0.78147  21.00000  -1.20000
AFIX   0
PART   0
C6    1   0.01419   0.67008   0.60519  11.00000   0.05449   0.06235 =
       0.06343  -0.02520   0.00053  -0.00611
AFIX  43
PART   2
H6A   2  -0.06840   0.73725   0.62686 -21.00000  -1.20000
AFIX   0
PART   0
C7    1   0.06748   0.68354   0.47908  11.00000   0.05320   0.05572 =
       0.05556  -0.01582  -0.00313   0.00052
AFIX  43
H7A   2   0.02261   0.75645   0.41585  11.00000  -1.20000
AFIX   0
C7A   1   0.19090   0.58167   0.45451  11.00000   0.05121   0.04880 =
       0.04575  -0.01279  -0.00429  -0.00484
C8    1   0.49896   0.36618   0.28755  11.00000   0.06339   0.05759 =
       0.05756  -0.02449  -0.00394   0.00319
AFIX  23
H8A   2   0.57035   0.42999   0.23850  11.00000  -1.20000
H8B   2   0.43966   0.35191   0.23063  11.00000  -1.20000
AFIX   0
C9    1   0.59635   0.22675   0.35104  11.00000   0.06306   0.06032 =
       0.06525  -0.02536  -0.00812   0.00556
AFIX  23
H9A   2   0.65856   0.24089   0.40608  11.00000  -1.20000
H9B   2   0.52548   0.16310   0.40159  11.00000  -1.20000
AFIX   0
C10   1   0.70633   0.16247   0.25525  11.00000   0.08365   0.05769 =
       0.07752  -0.02795  -0.00849   0.01146
AFIX  23
H10A  2   0.77743   0.22613   0.20521  11.00000  -1.20000
H10B  2   0.64386   0.14964   0.19969  11.00000  -1.20000
AFIX   0
C11   1   0.80362   0.02256   0.31631  11.00000   0.08230   0.07519 =
       0.11233  -0.04051  -0.02085   0.02283
AFIX 137
H11A  2   0.87252  -0.01408   0.25282  11.00000  -1.50000
H11B  2   0.73372  -0.04168   0.36378  11.00000  -1.50000
H11C  2   0.86617   0.03493   0.37098  11.00000  -1.50000
AFIX   0
C12   1   0.42894   0.72586   0.13793  11.00000   0.05681   0.04544 =
       0.04480  -0.01323  -0.00974  -0.00202
C13   1   0.46959   0.82704   0.18001  11.00000   0.06701   0.04479 =
       0.05310  -0.01688  -0.01476   0.00142
C14   1   0.60806   0.87455   0.12391  11.00000   0.07093   0.04872 =
       0.06308  -0.01129  -0.02054  -0.01139
AFIX  43
H14A  2   0.63556   0.94134   0.15119  11.00000  -1.20000
AFIX   0
C15   1   0.70995   0.82964   0.02910  11.00000   0.06320   0.06171 =
       0.05284  -0.00605  -0.01317  -0.00832
C16   1   0.66638   0.73197  -0.01178  11.00000   0.07064   0.06770 =
       0.05354  -0.01612   0.00162  -0.01274
AFIX  43
H16A  2   0.73172   0.69979  -0.07570  11.00000  -1.20000
AFIX   0
C17   1   0.52878   0.68225   0.04049  11.00000   0.07618   0.05677 =
       0.05122  -0.02134  -0.00443  -0.01025
AFIX  43
H17A  2   0.50088   0.61781   0.01048  11.00000  -1.20000
AFIX   0
C18   1   0.37224   0.87725   0.28761  11.00000   0.08544   0.06511 =
       0.06494  -0.03313  -0.00883  -0.00392
AFIX 137
H18A  2   0.40750   0.95807   0.29059  11.00000  -1.50000
H18B  2   0.38496   0.80429   0.36464  11.00000  -1.50000
H18C  2   0.26228   0.90136   0.27611  11.00000  -1.50000
AFIX   0
C19   1   0.86341   0.88090  -0.02334  11.00000   0.07639   0.09607 =
       0.08633  -0.01006  -0.01305  -0.02623
AFIX 137
H19A  2   0.90189   0.86314  -0.10286  11.00000  -1.50000
H19B  2   0.93989   0.83288   0.03314  11.00000  -1.50000
H19C  2   0.84713   0.97964  -0.03402  11.00000  -1.50000
AFIX   0
PART   1
CL1   6  -0.14120   0.79798   0.64266  21.00000   0.07137   0.08034 =
       0.07327  -0.03326   0.00568   0.00797
PART   2
CL1'  6   0.04752   0.56675   0.85402 -21.00000   0.07741   0.09986 =
       0.06945  -0.03876   0.00956  -0.01767
PART   0
HKLF 4
END
;
data_global
_journal_date_recd_electronic     2011-10-18
_journal_date_accepted     2011-11-11
_journal_name_full     'Acta Crystallographica, Section E'
_journal_year     2011
_journal_volume     67
_journal_issue     12
_journal_page_first     o3345
_journal_page_last     o3346
_journal_paper_category     QO
_journal_coeditor_code     IM2330
_publ_contact_author_name     ' Qudaybergen B. Abdireymov '
_publ_contact_author_address
;
S.Yunusov Institute of the Chemistry of Plant Substances
Academy of Sciences of Uzbekistan
Mirzo Ulugbek Str., 77,
Tashkent 100170, Uzbekistan
;
_publ_contact_author_email     abdireymovqudaybergen@mail.ru
_publ_contact_author_fax     '+998 71 120-64-75'
_publ_contact_author_phone     '+998 71 262-94-91'
_publ_section_title
;\
2-<i>n</i>-Butyl-6-chloro-1-(2,4-dimethylphenylsulfonyl)-1<i>H</i>-\
benzimidazole--2-<i>n</i>-butyl-5-chloro-1-(2,4-dimethylphenylsulfonyl)-\
1<i>H</i>-benzimidazole (0.759/0.241)
;
loop_
    _publ_author_name
    _publ_author_address
    ' K. B. Abdireymov '
;  S. Yunusov Institute of the Chemistry of Plant Substances
   Academy of Sciences of Uzbekistan
   Mirzo Ulugbek Str., 77,
   Tashkent 100170, Uzbekistan
;
    ' N. S. Mukhamedov '
;  S. Yunusov Institute of the Chemistry of Plant Substances
   Academy of Sciences of Uzbekistan
   Mirzo Ulugbek Str., 77,
   Tashkent 100170, Uzbekistan
;
    ' R. Ya. Okmanov '
;  S. Yunusov Institute of the Chemistry of Plant Substances
   Academy of Sciences of Uzbekistan
   Mirzo Ulugbek Str., 77,
   Tashkent 100170, Uzbekistan
;
    ' M. J. Ayimbetov '
;  Kara-Kalpak State University, Acad. Abdirov Str., 1,
   Nukus 742000, Uzbekistan
;
    ' B. Tashkhodjaev '
;  S. Yunusov Institute of the Chemistry of Plant Substances
   Academy of Sciences of Uzbekistan
   Mirzo Ulugbek Str., 77,
   Tashkent 100170, Uzbekistan
;
