# Supplementary material for: 2-n-Butyl-6-chloro-1-(2,4-dimethyl­phenyl­sulfon­yl)-1H-benzimidazole–2-n-butyl-5-chloro-1-(2,4-dimethyl­phenyl­sulfon­yl)-1H-benzimidazole (0.759/0.241)
Source: Acta Crystallogr Sect E Struct Rep Online. 2011 Nov 19;67(Pt 12):o3345–6. doi: 10.1107/S1600536811047957 (PMC3238991; doi:10.1107/S1600536811047957)
Supplement: Supplementary file 2 [file e-67-o3345-Isup2.hkl]

# 
# h,k,l, Fc-squared, Fo-squared, sigma(Fo-squared) and status flag 
# 
data_I
_shelx_title ' a in P-1' 
_shelx_refln_list_code          4 
_shelx_F_calc_maximum      105.34 
_exptl_crystal_F_000       396.00 
_reflns_d_resolution_high  0.8903 
 
loop_ 
 _symmetry_equiv_pos_as_xyz 
 'x, y, z' 
 '-x, -y, -z' 
 
_cell_length_a     8.7340 
_cell_length_b    10.2510 
_cell_length_c    11.3900 
_cell_angle_alpha  71.290 
_cell_angle_beta   78.380 
_cell_angle_gamma  76.750 
 
_shelx_F_squared_multiplier     1.000 
 
loop_ 
 _refln_index_h 
 _refln_index_k 
 _refln_index_l 
 _refln_F_squared_calc 
 _refln_F_squared_meas 
 _refln_F_squared_sigma 
 _refln_observed_status 
   2   0   0     1618.60     1227.80      6.14 o 
   3   0   0       59.54       67.55      1.52 o 
   4   0   0       36.11       36.25      1.32 o 
   5   0   0       19.00       19.97      1.18 o 
   6   0   0      146.26      130.14      3.03 o 
   7   0   0       41.75       42.20      1.96 o 
   8   0   0      118.89      121.91      3.28 o 
   9   0   0       40.09       36.87      1.73 o 
  -9   1   0       14.16       13.25      1.20 o 
  -8   1   0       14.23       19.91      1.56 o 
  -7   1   0       93.50      111.80      3.32 o 
  -6   1   0      115.32      126.44      3.31 o 
  -5   1   0      887.20      945.18      8.15 o 
  -4   1   0     1518.83     1508.28     12.23 o 
  -3   1   0       14.36       22.59      1.06 o 
  -2   1   0      276.43      197.83      2.76 o 
  -1   1   0      810.60      608.39      6.83 o 
   1   1   0      483.15      376.85      2.00 o 
   2   1   0      201.65      151.65      1.79 o 
   3   1   0      348.11      250.21      2.91 o 
   4   1   0      907.83      843.07      6.22 o 
   5   1   0      920.63      806.70      6.89 o 
   6   1   0      260.72      226.41      4.02 o 
   7   1   0        0.98        2.33      0.78 o 
   8   1   0        7.22        9.20      1.10 o 
   9   1   0       10.36       11.51      1.07 o 
  -8   2   0        8.13        8.98      1.20 o 
  -7   2   0      199.75      205.30      4.55 o 
  -6   2   0       78.00       87.38      2.85 o 
  -5   2   0      651.91      658.13      7.07 o 
  -4   2   0      750.43      774.99      6.90 o 
  -3   2   0      178.54      171.70      3.01 o 
  -2   2   0      294.00      232.55      2.82 o 
  -1   2   0     2515.09     2771.07      9.52 o 
   0   2   0     1129.03     1317.73      5.00 o 
   1   2   0      608.18      632.90      3.33 o 
   2   2   0     7425.40     8138.58     28.65 o 
   3   2   0      488.53      372.69      3.51 o 
   4   2   0        5.95        4.40      0.74 o 
   5   2   0       26.65       22.94      1.26 o 
   6   2   0        0.78        3.34      0.77 o 
   7   2   0        8.68        8.80      1.06 o 
   8   2   0      100.94       99.21      3.06 o 
   9   2   0       23.70       23.07      1.53 o 
  -8   3   0        2.65        3.14      0.90 o 
  -7   3   0      155.56      155.09      4.00 o 
  -6   3   0        1.51        1.85      1.01 o 
  -5   3   0        0.01        1.10      0.84 o 
  -4   3   0       88.00       65.96      2.23 o 
  -3   3   0      856.25      850.24      7.11 o 
  -2   3   0       12.92       10.66      0.81 o 
  -1   3   0      211.88      181.03      2.25 o 
   0   3   0      217.29      277.55      2.54 o 
   1   3   0      133.42      208.05      2.25 o 
   2   3   0     1190.16     1123.32      6.21 o 
   3   3   0      777.50      711.03      5.18 o 
   4   3   0     1395.38     1193.96      8.27 o 
   5   3   0      166.27      149.01      3.22 o 
   6   3   0       38.25       33.54      1.80 o 
   7   3   0        0.02       -0.75      0.75 o 
   8   3   0        1.05        2.67      0.95 o 
   9   3   0        4.54        4.40      0.87 o 
  -8   4   0       67.30       67.51      2.32 o 
  -7   4   0       84.12       76.22      2.83 o 
  -6   4   0        0.99        1.65      0.95 o 
  -5   4   0       20.83       21.42      1.64 o 
  -4   4   0       53.18       60.51      2.37 o 
  -3   4   0       69.73       79.88      2.41 o 
  -2   4   0      146.57      153.57      2.80 o 
  -1   4   0      129.13      178.21      2.64 o 
   0   4   0      283.56      285.88      3.10 o 
   1   4   0      727.65      771.58      5.43 o 
   2   4   0       69.63       66.55      1.62 o 
   3   4   0      157.04      120.72      2.35 o 
   4   4   0      210.26      169.25      3.06 o 
   5   4   0       21.05       19.25      1.35 o 
   6   4   0       15.37       25.70      1.64 o 
   7   4   0       12.88       12.11      1.38 o 
   8   4   0        2.24        3.09      0.90 o 
  -7   5   0        0.21        2.57      0.75 o 
  -6   5   0       34.58       32.47      2.07 o 
  -5   5   0       21.58       20.30      1.76 o 
  -4   5   0       16.19       13.55      1.44 o 
  -3   5   0      779.32      805.92      8.43 o 
  -2   5   0      167.78      200.09      3.68 o 
  -1   5   0       10.36       21.80      1.18 o 
   0   5   0      293.88      335.03      3.93 o 
   1   5   0       23.41       19.69      1.07 o 
   2   5   0        1.72        2.44      0.57 o 
   3   5   0       46.87       55.00      1.78 o 
   4   5   0       93.98       83.02      2.31 o 
   5   5   0       17.87       19.32      1.43 o 
   6   5   0        1.68        5.81      1.06 o 
   7   5   0        5.81       11.65      1.35 o 
   8   5   0        3.69        1.09      0.83 o 
  -6   6   0        9.53        8.18      1.16 o 
  -5   6   0       86.33       98.83      3.40 o 
  -4   6   0      501.21      516.86      7.84 o 
  -3   6   0       43.26       46.60      2.36 o 
  -2   6   0        2.81        3.08      1.03 o 
  -1   6   0        3.88        3.62      0.86 o 
   0   6   0       51.64       66.34      2.06 o 
   1   6   0        5.52        9.36      0.90 o 
   2   6   0       42.37       42.21      1.72 o 
   3   6   0       55.28       63.81      2.24 o 
   4   6   0      156.46      152.13      3.74 o 
   5   6   0       42.46       36.69      2.03 o 
   6   6   0        0.10        1.04      0.87 o 
   7   6   0        0.40        1.26      0.83 o 
   8   6   0        5.62        5.92      1.06 o 
  -6   7   0        5.73        5.15      0.83 o 
  -5   7   0        6.14        7.20      1.21 o 
  -4   7   0       54.72       65.17      2.89 o 
  -3   7   0       85.30       86.91      3.37 o 
  -2   7   0       38.91       42.90      2.30 o 
  -1   7   0       44.88       49.49      2.23 o 
   0   7   0       19.35       27.34      1.61 o 
   1   7   0        0.23        1.29      0.69 o 
   2   7   0        9.78       12.35      1.13 o 
   3   7   0       16.07       22.22      1.49 o 
   4   7   0       12.57       14.03      1.36 o 
   6   7   0        3.33       -0.64      1.03 o 
   7   7   0       14.05       13.98      1.55 o 
  -5   8   0       31.97       38.64      1.81 o 
  -4   8   0        1.58        1.81      1.06 o 
  -3   8   0        4.02        8.26      1.27 o 
  -2   8   0       13.23       14.69      1.73 o 
  -1   8   0       16.88       20.62      1.73 o 
   0   8   0       56.90       71.02      2.75 o 
   1   8   0      101.77      114.74      3.48 o 
   2   8   0       49.12       58.45      2.55 o 
   3   8   0       35.35       34.53      2.01 o 
   5   8   0        0.19        0.18      0.75 o 
   6   8   0        2.06        0.66      0.81 o 
   7   8   0       16.69       12.28      1.92 o 
  -3   9   0        0.01       -0.55      0.89 o 
  -2   9   0       32.58       35.02      2.32 o 
  -1   9   0       12.53       16.37      1.58 o 
   0   9   0      150.04      183.16      4.66 o 
   1   9   0       73.35       80.54      3.12 o 
   3   9   0        0.31       -0.08      0.90 o 
   4   9   0        3.29        2.07      0.93 o 
   5   9   0        0.86        0.46      0.87 o 
   6   9   0       68.96       23.91      3.35 o 
  -2  10   0        5.74        8.86      1.20 o 
  -1  10   0       26.92       31.63      2.03 o 
   0  10   0       57.07       66.22      2.73 o 
   4  10   0        4.49        1.85      0.83 o 
   5  10   0       10.97        1.21      0.94 o 
  -4 -10   1        3.15        2.24      0.75 o 
  -3 -10   1        0.84        0.55      0.66 o 
  -1 -10   1       42.67       46.47      2.29 o 
   0 -10   1        7.10        7.45      1.21 o 
   1 -10   1       16.76       20.41      1.69 o 
  -6  -9   1        0.06       -0.70      0.70 o 
  -5  -9   1       13.07        6.50      1.44 o 
  -4  -9   1       23.93       19.26      2.19 o 
  -3  -9   1      195.31      198.10      8.29 o 
  -2  -9   1       14.43       19.04      1.81 o 
  -1  -9   1       39.71       48.21      2.46 o 
   0  -9   1       80.27       84.95      3.31 o 
   1  -9   1      141.04      161.25      4.67 o 
   2  -9   1        1.27        1.75      1.10 o 
   3  -9   1       52.29       50.08      2.24 o 
  -7  -8   1        6.41        4.61      1.20 o 
  -6  -8   1        5.45        8.05      1.33 o 
  -5  -8   1        0.29       -0.83      0.83 o 
  -4  -8   1        6.76        6.27      1.23 o 
  -3  -8   1      154.44      167.12      4.80 o 
  -2  -8   1      173.48      200.16      5.27 o 
  -1  -8   1        4.81        9.76      1.27 o 
   0  -8   1       97.38      112.72      3.57 o 
   1  -8   1      313.57      388.91      6.86 o 
   2  -8   1      117.42      125.34      4.02 o 
   3  -8   1       44.97       51.34      2.53 o 
   4  -8   1        0.08        1.44      0.87 o 
  -7  -7   1        5.10        4.74      1.23 o 
  -6  -7   1       35.90       49.34      2.85 o 
  -5  -7   1        4.81        7.80      1.39 o 
  -4  -7   1      382.14      418.00      9.31 o 
  -3  -7   1        0.36        0.08      0.84 o 
  -2  -7   1        2.33        6.77      1.13 o 
  -1  -7   1        0.53        6.45      1.12 o 
   0  -7   1       24.13       23.51      1.61 o 
   1  -7   1       57.98       66.82      2.64 o 
   2  -7   1      243.46      261.38      5.44 o 
   3  -7   1        1.93        7.49      1.27 o 
   4  -7   1       53.11       56.70      2.61 o 
   5  -7   1       12.14       11.07      1.21 o 
   6  -7   1        2.15        4.26      0.70 o 
  -8  -6   1        0.05        1.55      0.81 o 
  -7  -6   1        0.63        5.70      1.24 o 
  -6  -6   1        0.47        1.69      1.18 o 
  -5  -6   1       15.14       20.47      1.79 o 
  -4  -6   1        8.42        5.49      1.04 o 
  -3  -6   1       11.36       12.45      1.20 o 
  -2  -6   1       25.09       35.28      1.83 o 
  -1  -6   1      111.11      152.80      3.42 o 
   0  -6   1      273.11      328.45      4.79 o 
   1  -6   1      449.87      551.28      6.59 o 
   2  -6   1       63.78       58.77      2.43 o 
   3  -6   1      127.73      120.46      3.65 o 
   4  -6   1       11.43       13.12      1.55 o 
   5  -6   1        3.95        6.83      1.18 o 
   6  -6   1        9.97        8.57      1.03 o 
  -8  -5   1        7.96        7.88      1.32 o 
  -7  -5   1       18.59       20.70      1.84 o 
  -6  -5   1      194.38      265.55      5.80 o 
  -5  -5   1        3.21        6.90      1.12 o 
  -4  -5   1       60.46       71.67      2.37 o 
  -3  -5   1      441.49      505.51      6.74 o 
  -2  -5   1      174.45      191.73      3.45 o 
  -1  -5   1      121.29      169.33      3.12 o 
   0  -5   1      168.65      198.09      3.20 o 
   1  -5   1        1.23        3.48      0.66 o 
   2  -5   1      137.07      115.67      2.95 o 
   3  -5   1       16.35       20.87      1.50 o 
   4  -5   1      228.29      219.85      4.62 o 
   5  -5   1        9.14        7.40      1.16 o 
   6  -5   1       21.13       19.26      1.50 o 
   7  -5   1       14.83       16.91      1.26 o 
  -9  -4   1        4.12        3.31      0.84 o 
  -8  -4   1        4.12       13.59      1.38 o 
  -7  -4   1        9.59        5.72      1.26 o 
  -6  -4   1       20.81       22.76      1.70 o 
  -5  -4   1        9.99       20.68      1.52 o 
  -4  -4   1       62.22       68.42      2.17 o 
  -3  -4   1       42.76       37.79      1.43 o 
  -2  -4   1       12.61       20.30      1.07 o 
  -1  -4   1      772.49     1005.29      9.82 o 
   0  -4   1      437.20      436.41      4.16 o 
   1  -4   1       94.76      126.02      2.36 o 
   2  -4   1       74.22       94.39      2.29 o 
   3  -4   1        0.46        6.08      0.90 o 
   4  -4   1        1.88        1.21      0.84 o 
   5  -4   1       98.93       91.77      2.92 o 
   6  -4   1      272.31      244.99      4.75 o 
   7  -4   1       45.68       48.09      2.10 o 
   8  -4   1       30.58       24.32      1.34 o 
  -9  -3   1        7.68        7.40      1.06 o 
  -8  -3   1        0.57        0.95      0.84 o 
  -7  -3   1       82.48      110.09      3.49 o 
  -6  -3   1       69.76       85.08      2.94 o 
  -5  -3   1      202.13      211.30      4.09 o 
  -4  -3   1      194.87      208.56      3.61 o 
  -3  -3   1     1545.25     1747.56      9.72 o 
  -2  -3   1      325.69      314.16      3.47 o 
  -1  -3   1      169.61      196.39      2.69 o 
   0  -3   1      100.20      115.03      1.76 o 
   1  -3   1      316.61      290.57      3.08 o 
   2  -3   1     3121.60     3342.84     13.58 o 
   3  -3   1       13.48       17.11      1.10 o 
   4  -3   1      373.24      375.90      4.97 o 
   5  -3   1      710.92      640.56      7.08 o 
   6  -3   1       72.09       68.32      2.49 o 
   7  -3   1       81.74       75.88      2.66 o 
   8  -3   1        0.02       -0.03      0.66 o 
  -9  -2   1       19.95       22.60      1.55 o 
  -8  -2   1        2.59        2.87      1.01 o 
  -7  -2   1      324.50      356.56      5.99 o 
  -6  -2   1       41.82       42.40      2.03 o 
  -5  -2   1        0.98        5.21      0.78 o 
  -4  -2   1      219.40      232.55      3.59 o 
  -3  -2   1      364.03      346.76      3.94 o 
  -2  -2   1     2862.22     2884.30     12.25 o 
  -1  -2   1      103.95      152.91      2.08 o 
   0  -2   1      185.91      231.45      2.05 o 
   1  -2   1     9118.38    11562.70     41.67 o 
   2  -2   1      602.23      471.30      4.05 o 
   3  -2   1       15.51       25.23      1.15 o 
   4  -2   1        0.47        3.72      0.69 o 
   5  -2   1       17.23       20.92      1.33 o 
   6  -2   1       68.66       63.90      2.29 o 
   7  -2   1        0.57       -0.75      0.75 o 
   8  -2   1       17.35       20.58      1.46 o 
   9  -2   1        9.63        9.15      0.92 o 
  -9  -1   1        0.06        0.32      0.77 o 
  -8  -1   1       17.97       23.26      1.66 o 
  -7  -1   1        0.08        2.02      0.90 o 
  -6  -1   1      182.67      179.59      3.87 o 
  -5  -1   1        8.57       11.71      1.00 o 
  -4  -1   1     1111.32     1174.02      8.95 o 
  -3  -1   1      919.68      899.64      8.05 o 
  -2  -1   1     2348.57     2040.75     16.22 o 
  -1  -1   1      402.79      356.87      2.70 o 
   0  -1   1      469.96      479.30      2.55 o 
   1  -1   1     3182.65     2825.31      9.40 o 
   2  -1   1      165.44      141.85      1.98 o 
   3  -1   1      304.25      220.14      2.84 o 
   4  -1   1       99.09       73.22      1.87 o 
   5  -1   1      236.77      232.29      3.74 o 
   6  -1   1      204.55      183.07      3.65 o 
   7  -1   1        1.49        2.67      0.81 o 
   8  -1   1        0.93        1.16      0.77 o 
   9  -1   1       40.11       38.72      1.69 o 
  -9   0   1      107.99      105.45      3.08 o 
  -8   0   1        4.81        8.95      1.18 o 
  -7   0   1       69.03       77.68      2.81 o 
  -6   0   1      354.03      353.68      5.44 o 
  -5   0   1      180.03      189.98      3.58 o 
  -4   0   1       48.41       59.27      1.84 o 
  -3   0   1       99.97       93.47      2.27 o 
  -2   0   1        0.27        5.84      0.66 o 
   0   0   1      248.28      276.35      2.08 o 
   1   0   1     5178.24     5408.21     18.85 o 
   2   0   1        5.43       17.49      0.77 o 
   3   0   1       55.14       50.30      1.34 o 
   4   0   1      387.49      305.70      3.63 o 
   5   0   1      342.65      305.59      4.09 o 
   6   0   1      191.73      199.46      3.76 o 
   7   0   1      241.17      242.88      4.49 o 
   8   0   1        7.58        7.86      1.06 o 
   9   0   1       30.96       33.39      1.64 o 
  -9   1   1       23.47       17.85      1.32 o 
  -8   1   1        1.75        3.29      0.97 o 
  -7   1   1      121.58      138.14      3.74 o 
  -6   1   1       50.02       46.27      2.09 o 
  -5   1   1        3.90        8.43      0.95 o 
  -4   1   1      283.43      274.49      4.09 o 
  -3   1   1     1717.30     1379.55     17.57 o 
  -2   1   1      205.42      174.19      3.99 o 
  -1   1   1     1550.65     1228.98     28.97 o 
   1   1   1       36.53       44.62      0.71 o 
   2   1   1     1956.64     1601.00      6.16 o 
   3   1   1     1136.97      818.06      5.23 o 
   4   1   1      119.17      107.21      2.16 o 
   5   1   1       79.37       75.52      2.06 o 
   6   1   1      356.27      333.16      4.81 o 
   7   1   1      211.94      221.40      4.32 o 
   8   1   1       68.13       70.67      2.58 o 
   9   1   1        6.95        9.53      1.07 o 
  -8   2   1        9.74        8.41      1.18 o 
  -7   2   1      229.79      235.15      4.94 o 
  -6   2   1      334.97      359.39      5.82 o 
  -5   2   1       87.74       84.96      2.65 o 
  -4   2   1      195.20      193.80      3.53 o 
  -3   2   1       87.40       67.56      2.11 o 
  -2   2   1      179.18      175.54      2.83 o 
  -1   2   1      133.42      136.11      1.84 o 
   0   2   1     1910.80     2171.54      9.19 o 
   1   2   1       59.77       53.54      0.94 o 
   3   2   1      806.86      657.47      4.49 o 
   4   2   1     1368.38     1169.00      7.52 o 
   5   2   1       40.73       45.44      1.69 o 
   6   2   1       10.11        9.79      1.01 o 
   7   2   1       11.36       13.50      1.32 o 
   8   2   1       44.47       49.46      2.27 o 
   9   2   1        0.09        0.26      0.70 o 
  -8   3   1       45.94       44.19      2.06 o 
  -7   3   1        6.78        5.85      1.20 o 
  -6   3   1       64.27       75.55      2.84 o 
  -5   3   1      124.69      126.38      3.44 o 
  -4   3   1       51.11       48.63      2.01 o 
  -3   3   1      408.44      381.40      4.65 o 
  -2   3   1     1377.42     1345.63      9.84 o 
  -1   3   1      252.00      249.51      2.77 o 
   0   3   1      124.74      148.10      1.82 o 
   1   3   1     1213.66     1205.53      5.59 o 
   2   3   1     4849.22     5821.50     16.85 o 
   3   3   1       33.36       30.57      1.04 o 
   4   3   1      283.28      256.56      3.48 o 
   5   3   1       19.00       18.25      1.24 o 
   6   3   1        0.46        2.39      0.81 o 
   7   3   1       98.76      102.57      3.11 o 
   8   3   1        5.07        7.66      1.20 o 
   9   3   1        1.82        2.54      0.80 o 
  -8   4   1        1.11        2.97      0.72 o 
  -7   4   1        8.09       11.98      1.36 o 
  -6   4   1       48.06       47.26      2.38 o 
  -5   4   1       73.49       83.87      3.00 o 
  -4   4   1      159.28      177.63      3.97 o 
  -3   4   1     1389.02     1444.95     10.74 o 
  -2   4   1      764.52      860.00      6.64 o 
  -1   4   1       16.05       19.69      0.95 o 
   0   4   1       54.97       73.65      1.55 o 
   1   4   1       12.55       41.76      1.20 o 
   3   4   1      273.89      247.07      3.14 o 
   4   4   1      459.23      391.31      4.52 o 
   5   4   1       97.41       88.01      2.56 o 
   6   4   1        2.15        6.37      1.09 o 
   7   4   1       45.92       53.65      2.36 o 
   8   4   1        0.70        3.11      0.86 o 
   9   4   1        5.12        7.63      0.97 o 
  -7   5   1        3.71        2.22      0.95 o 
  -6   5   1        0.15       10.57      1.29 o 
  -5   5   1      318.06      331.83      6.14 o 
  -4   5   1       61.24       65.14      2.74 o 
  -3   5   1        4.59        3.63      0.98 o 
  -2   5   1       43.85       42.67      1.74 o 
  -1   5   1      187.64      215.46      3.30 o 
   0   5   1      530.27      558.60      4.99 o 
   1   5   1      312.88      314.07      3.74 o 
   3   5   1       38.90       58.65      1.80 o 
   4   5   1      426.51      413.92      5.16 o 
   5   5   1        0.78        2.22      0.70 o 
   6   5   1       45.05       40.55      2.13 o 
   7   5   1        0.52        3.39      1.03 o 
   8   5   1        3.67        5.59      1.10 o 
   9   5   1        1.48        1.35      0.77 o 
  -6   6   1        2.96        5.68      1.12 o 
  -5   6   1       80.13       81.81      3.24 o 
  -4   6   1       11.04       18.62      1.75 o 
  -3   6   1       17.31       17.80      1.50 o 
  -2   6   1       22.48       32.09      1.76 o 
  -1   6   1      139.98      166.35      3.37 o 
   0   6   1      184.14      197.99      3.39 o 
   1   6   1       47.18       44.49      1.63 o 
   2   6   1        0.07        1.21      0.57 o 
   3   6   1      222.00      239.85      3.97 o 
   4   6   1       46.94       46.61      1.94 o 
   5   6   1      342.79      321.90      5.45 o 
   6   6   1       32.89       45.22      2.36 o 
   7   6   1        1.53       -0.12      0.93 o 
   8   6   1        0.07        2.97      0.90 o 
   9   6   1        2.92       -0.34      0.70 o 
  -6   7   1        4.09        4.60      0.95 o 
  -5   7   1        1.17        0.67      0.98 o 
  -4   7   1       55.25       57.34      2.73 o 
  -3   7   1       64.69       69.78      3.06 o 
  -2   7   1      159.70      191.35      4.48 o 
  -1   7   1      476.83      551.06      7.00 o 
   0   7   1       56.68       61.94      2.27 o 
   1   7   1        5.49        5.72      0.87 o 
   2   7   1      132.35      147.84      3.33 o 
   3   7   1       68.22       71.35      2.46 o 
   4   7   1       68.01       67.64      2.52 o 
   5   7   1       17.26       16.34      1.46 o 
   6   7   1       18.10       16.04      1.67 o 
   7   7   1        7.16        9.21      1.36 o 
   8   7   1        6.87        7.92      1.16 o 
  -5   8   1        2.70        4.81      0.92 o 
  -4   8   1       41.91       35.77      2.18 o 
  -3   8   1       78.30       94.52      3.51 o 
  -2   8   1      366.39      409.05      7.06 o 
  -1   8   1       78.11       88.56      3.14 o 
   0   8   1        6.24        8.24      1.13 o 
   1   8   1        0.33        2.90      0.81 o 
   2   8   1       43.13       46.38      2.20 o 
   3   8   1        1.57        4.66      1.00 o 
   4   8   1      293.95      310.74      6.12 o 
   5   8   1       16.22       17.97      1.59 o 
   7   8   1        0.08       -0.83      0.83 o 
   8   8   1        3.10        3.23      0.90 o 
  -4   9   1        0.41        3.16      0.77 o 
  -3   9   1       27.74       29.98      1.99 o 
  -2   9   1       26.91       29.18      2.10 o 
  -1   9   1       77.99       84.53      3.21 o 
   0   9   1       12.80       15.73      1.58 o 
   1   9   1       12.14       12.35      1.41 o 
   2   9   1       23.08       25.70      1.76 o 
   3   9   1       31.38       31.62      1.99 o 
   4   9   1       29.89       25.62      1.73 o 
   5   9   1       18.00       14.21      1.47 o 
   6   9   1        2.98        3.52      1.03 o 
   7   9   1       25.85        8.47      1.99 o 
  -2  10   1        0.08        0.34      0.78 o 
  -1  10   1        4.76        8.77      1.16 o 
   0  10   1        7.97        8.98      1.29 o 
   1  10   1        1.58        2.04      0.90 o 
   2  10   1       13.88       11.30      1.43 o 
   5  10   1        1.46        0.92      0.75 o 
   1  11   1        0.30       -0.69      0.69 o 
   3  11   1       10.36        5.15      1.12 o 
  -3 -10   2        2.72       -0.67      0.67 o 
  -2 -10   2       19.40        5.64      1.72 o 
  -1 -10   2        9.75        6.82      1.20 o 
   0 -10   2        9.90        9.96      1.23 o 
  -5  -9   2        1.06        2.31      0.67 o 
  -4  -9   2        0.41        0.78      0.77 o 
   0  -9   2       29.94       33.45      2.32 o 
   1  -9   2       35.44       38.17      2.30 o 
   2  -9   2       19.71       26.45      1.82 o 
   3  -9   2        0.01        1.03      0.69 o 
  -6  -8   2        4.74        2.22      1.20 o 
  -5  -8   2        4.61        4.75      1.04 o 
  -4  -8   2        5.74        8.63      1.30 o 
  -3  -8   2        0.95        1.90      0.98 o 
  -2  -8   2        0.26       -0.17      0.90 o 
  -1  -8   2      119.41      132.71      4.67 o 
   0  -8   2        5.13        5.55      1.18 o 
   1  -8   2       16.91       23.93      1.98 o 
   2  -8   2       63.58       65.61      3.00 o 
   3  -8   2       27.50       23.44      1.78 o 
   4  -8   2        0.03        0.81      0.70 o 
  -7  -7   2        5.14        6.10      1.20 o 
  -6  -7   2        3.67        4.18      1.26 o 
  -5  -7   2      110.30      104.20      4.28 o 
  -4  -7   2        5.51        6.62      1.21 o 
  -3  -7   2       94.76       98.66      4.74 o 
  -2  -7   2       17.31       19.43      1.76 o 
  -1  -7   2       85.04      103.16      3.58 o 
   0  -7   2        8.81       15.49      1.39 o 
   1  -7   2       38.95       43.24      2.27 o 
   2  -7   2      175.61      202.45      4.99 o 
   3  -7   2      230.66      209.39      5.02 o 
   4  -7   2        4.86        8.26      1.26 o 
   5  -7   2       74.39       77.39      2.60 o 
  -8  -6   2        2.69        1.33      0.97 o 
  -7  -6   2        0.05        3.51      0.95 o 
  -6  -6   2        9.10        7.88      1.41 o 
  -5  -6   2       16.38       14.11      1.56 o 
  -4  -6   2        9.39       10.33      1.29 o 
  -3  -6   2        1.08        7.08      1.03 o 
  -2  -6   2      265.48      313.10      9.16 o 
  -1  -6   2       14.70       23.18      1.47 o 
   0  -6   2      279.78      328.70      5.50 o 
   1  -6   2       32.53       35.54      1.89 o 
   2  -6   2      421.45      429.02      6.74 o 
   3  -6   2      181.70      171.33      4.45 o 
   4  -6   2       78.98       63.45      2.71 o 
   5  -6   2        6.85        5.78      1.10 o 
   6  -6   2        3.80        2.16      0.78 o 
  -8  -5   2        0.04       -0.52      0.72 o 
  -7  -5   2        3.95       10.91      1.46 o 
  -6  -5   2        1.49        5.42      1.32 o 
  -5  -5   2      102.27      120.08      3.76 o 
  -4  -5   2      148.50      149.76      3.83 o 
  -3  -5   2        2.98        7.23      0.87 o 
  -2  -5   2      868.52     1037.09     19.39 o 
  -1  -5   2        7.65       20.31      1.27 o 
   0  -5   2        0.23       12.00      1.00 o 
   1  -5   2       46.65       47.25      1.89 o 
   2  -5   2       12.33       11.60      1.13 o 
   3  -5   2      333.80      320.83      5.48 o 
   4  -5   2      250.08      247.11      4.93 o 
   5  -5   2       14.79       19.21      1.55 o 
   6  -5   2        5.85        7.52      1.06 o 
   7  -5   2        2.12        1.41      0.74 o 
  -8  -4   2       18.31       17.70      1.52 o 
  -7  -4   2        2.73        2.25      0.95 o 
  -6  -4   2        1.08        2.73      1.10 o 
  -5  -4   2       66.41       89.29      3.04 o 
  -4  -4   2       34.75       41.81      1.89 o 
  -3  -4   2      548.45      616.46      6.58 o 
  -2  -4   2      220.93      270.99      5.16 o 
  -1  -4   2       86.58       83.97      2.39 o 
   0  -4   2        0.58        3.03      0.58 o 
   1  -4   2      405.68      518.59      5.26 o 
   2  -4   2       92.86      104.70      2.63 o 
   3  -4   2      312.98      305.98      4.82 o 
   4  -4   2       43.66       36.77      1.86 o 
   5  -4   2       63.66       62.94      2.47 o 
   6  -4   2        9.13        9.38      1.26 o 
   7  -4   2        0.44       -0.17      0.66 o 
   8  -4   2        6.90        6.01      0.83 o 
  -9  -3   2        3.21        2.27      0.70 o 
  -8  -3   2       11.63       13.34      1.43 o 
  -7  -3   2        5.82       11.89      1.30 o 
  -6  -3   2       49.08       62.30      2.56 o 
  -5  -3   2       23.99       24.73      1.61 o 
  -4  -3   2      628.09      620.91      6.78 o 
  -3  -3   2      155.21      180.51      3.09 o 
  -2  -3   2      801.08      804.29      7.23 o 
  -1  -3   2      504.12      472.96     14.66 o 
   0  -3   2      603.88      677.60      5.34 o 
   1  -3   2      115.49      131.49      2.35 o 
   2  -3   2      281.31      239.69      3.48 o 
   3  -3   2        0.09        6.25      0.84 o 
   4  -3   2      290.95      252.79      4.20 o 
   5  -3   2       25.94       26.14      1.56 o 
   6  -3   2      126.79      120.50      3.25 o 
   7  -3   2       13.32       11.87      1.20 o 
   8  -3   2       76.77       74.59      2.37 o 
  -8  -2   2       64.66       77.16      2.83 o 
  -7  -2   2        4.40       11.69      1.41 o 
  -6  -2   2      109.74      125.31      3.40 o 
  -5  -2   2        9.13       12.66      1.15 o 
  -4  -2   2      120.59      126.98      2.87 o 
  -3  -2   2      521.71      619.30      5.92 o 
  -2  -2   2       89.07       87.01      1.90 o 
  -1  -2   2        8.88       22.42      0.87 o 
   0  -2   2        0.13        4.03      0.54 o 
   1  -2   2       69.79       60.60      1.50 o 
   2  -2   2      834.98      673.16      5.27 o 
   3  -2   2      345.24      319.09      3.89 o 
   4  -2   2      147.05      119.35      2.61 o 
   5  -2   2        4.54        4.89      0.86 o 
   6  -2   2       86.56       73.36      2.51 o 
   7  -2   2       82.62       84.76      2.78 o 
   8  -2   2      142.32      137.34      3.35 o 
  -9  -1   2       35.34       29.01      1.73 o 
  -8  -1   2       35.22       38.52      2.10 o 
  -7  -1   2       28.61       29.27      1.86 o 
  -6  -1   2       72.28       85.19      2.81 o 
  -5  -1   2      242.58      255.87      4.32 o 
  -4  -1   2       33.50       31.76      1.44 o 
  -3  -1   2      660.33      607.60      5.96 o 
  -2  -1   2      240.35      197.27      2.74 o 
  -1  -1   2     2021.33     2007.81      7.38 o 
   0  -1   2     7082.62     8756.08     39.93 o 
   1  -1   2    11096.44    12513.46     58.02 o 
   2  -1   2     1159.48      900.22      5.54 o 
   3  -1   2       25.12       22.56      1.06 o 
   4  -1   2      401.13      362.02      4.21 o 
   5  -1   2        0.68        7.92      0.89 o 
   6  -1   2      109.43      102.58      2.77 o 
   7  -1   2      338.10      305.67      5.14 o 
   8  -1   2       16.98       18.61      1.44 o 
   9  -1   2       46.61       47.33      1.86 o 
  -9   0   2        1.15        1.20      0.75 o 
  -8   0   2       69.45       74.93      2.77 o 
  -7   0   2       52.77       62.85      2.60 o 
  -6   0   2       43.84       50.87      2.27 o 
  -5   0   2      673.27      684.14      7.21 o 
  -4   0   2      230.26      226.81      3.64 o 
  -3   0   2       89.71       64.97      1.88 o 
  -2   0   2      223.98      149.97      2.97 o 
  -1   0   2      476.43      464.69      4.29 o 
   0   0   2     1059.72     1264.53      6.92 o 
   1   0   2      297.10      317.40      2.16 o 
   2   0   2       57.84       49.14      1.13 o 
   3   0   2     1664.85     1193.56      6.84 o 
   4   0   2       12.67       10.89      0.80 o 
   5   0   2      338.45      274.29      3.94 o 
   6   0   2      123.90      109.02      2.81 o 
   7   0   2        3.16        2.02      0.86 o 
   8   0   2        5.23        4.75      0.98 o 
   9   0   2        0.66        0.14      0.67 o 
  -8   1   2       72.64       75.66      2.77 o 
  -7   1   2      125.10      129.55      3.67 o 
  -6   1   2      183.59      187.02      4.22 o 
  -5   1   2       73.43       94.62      2.75 o 
  -4   1   2      127.18      104.41      2.64 o 
  -3   1   2      119.37       92.01      2.43 o 
  -2   1   2      270.36      174.53      4.32 o 
  -1   1   2     1849.00     1489.96     36.06 o 
   0   1   2     5690.89     6901.46    129.01 o 
   1   1   2     2340.93     2329.17      9.14 o 
   2   1   2     1547.12     1390.52      6.06 o 
   3   1   2      931.66      738.40      5.01 o 
   4   1   2        2.78        2.34      0.54 o 
   5   1   2       62.38       51.79      1.78 o 
   6   1   2        0.46        6.04      0.89 o 
   7   1   2      143.19      140.41      3.46 o 
   8   1   2       75.02       76.90      2.72 o 
   9   1   2        7.09        6.51      0.95 o 
  -8   2   2        1.73        0.35      0.92 o 
  -7   2   2      234.87      242.92      5.10 o 
  -6   2   2        0.23        2.70      0.89 o 
  -5   2   2      273.27      262.65      4.80 o 
  -4   2   2      412.51      393.02      5.40 o 
  -3   2   2      853.41      823.26     11.86 o 
  -2   2   2     1201.42      949.19     17.71 o 
  -1   2   2      242.37      239.04      3.95 o 
   0   2   2       26.01       17.46      0.75 o 
   1   2   2      105.39       95.99      1.37 o 
   2   2   2     3829.18     3824.40     13.98 o 
   3   2   2      310.44      219.07      2.56 o 
   4   2   2      177.33      158.61      2.65 o 
   5   2   2      279.64      229.39      3.71 o 
   6   2   2       21.47       20.61      1.35 o 
   7   2   2        9.17       11.10      1.24 o 
   8   2   2        7.16        9.03      1.18 o 
   9   2   2        6.65        9.50      1.12 o 
  -8   3   2       22.88       26.29      1.60 o 
  -7   3   2      248.31      235.87      4.99 o 
  -6   3   2       11.62       14.68      1.53 o 
  -5   3   2        9.35       12.32      1.39 o 
  -4   3   2        0.61        4.70      0.83 o 
  -3   3   2      244.54      238.77      3.92 o 
  -2   3   2      396.00      386.38      4.86 o 
  -1   3   2      433.31      454.66      4.86 o 
   0   3   2      193.27      195.95      2.36 o 
   1   3   2     2690.38     2917.57      9.89 o 
   2   3   2      887.24      806.75      4.80 o 
   3   3   2      399.01      342.33      3.32 o 
   4   3   2      460.63      421.77      4.37 o 
   5   3   2        0.02        1.99      0.69 o 
   6   3   2        1.43        0.28      0.74 o 
   7   3   2        3.78        3.11      0.89 o 
   8   3   2      120.42      128.82      3.64 o 
   9   3   2       22.55       24.95      1.58 o 
  -8   4   2        1.67        3.77      0.75 o 
  -7   4   2        8.53        9.79      1.27 o 
  -6   4   2        5.67       11.31      1.38 o 
  -5   4   2       57.17       62.53      2.70 o 
  -4   4   2      245.74      246.87      4.81 o 
  -3   4   2      386.04      365.48      5.21 o 
  -2   4   2      426.98      417.58      4.74 o 
  -1   4   2       15.30       13.07      0.83 o 
   0   4   2        1.70        9.39      0.67 o 
   1   4   2      735.76      767.69      5.09 o 
   2   4   2        0.38        1.88      0.47 o 
   3   4   2      447.92      351.49      3.71 o 
   4   4   2     4543.82     5120.39     19.50 o 
   5   4   2       64.20       64.57      2.14 o 
   6   4   2      130.36      120.83      3.33 o 
   7   4   2        1.82        7.09      1.10 o 
   8   4   2        2.74        5.26      1.01 o 
   9   4   2        1.05       -0.70      0.70 o 
  -7   5   2        0.08        1.24      0.78 o 
  -6   5   2        7.45        9.75      1.26 o 
  -5   5   2      129.41      137.67      4.07 o 
  -4   5   2      260.05      257.64      5.34 o 
  -3   5   2      273.93      296.53      5.04 o 
  -2   5   2        3.01        3.55      0.80 o 
  -1   5   2      749.10      828.71      6.59 o 
   0   5   2      672.36      770.81      5.84 o 
   1   5   2      177.54      180.32      2.76 o 
   2   5   2        9.58       12.11      0.86 o 
   3   5   2       99.57       94.70      2.13 o 
   4   5   2      833.46      815.48      7.20 o 
   5   5   2      148.58      147.18      3.40 o 
   6   5   2       44.30       41.29      2.15 o 
   7   5   2       10.28       11.69      1.39 o 
   8   5   2        7.41        5.38      1.16 o 
   9   5   2       23.70       23.39      1.55 o 
  -6   6   2       56.75       56.17      2.44 o 
  -5   6   2        0.72        5.79      1.29 o 
  -4   6   2       71.14       60.81      2.80 o 
  -3   6   2      266.90      291.93      5.50 o 
  -2   6   2        4.56        5.52      1.04 o 
  -1   6   2      501.56      510.96      5.81 o 
   0   6   2      157.97      165.22      3.09 o 
   1   6   2      166.43      184.00      3.20 o 
   2   6   2       28.54       36.89      1.50 o 
   3   6   2       13.03       19.75      1.21 o 
   4   6   2       20.92       22.25      1.40 o 
   5   6   2      251.12      235.55      4.42 o 
   6   6   2       25.94       28.09      1.96 o 
   7   6   2       14.65       17.40      1.70 o 
   8   6   2        3.31        1.75      0.90 o 
   9   6   2        6.59        3.52      0.97 o 
  -6   7   2       17.80       20.89      1.35 o 
  -5   7   2        0.64        0.98      0.87 o 
  -4   7   2        3.98        2.83      1.27 o 
  -3   7   2      308.84      326.17      6.28 o 
  -2   7   2        5.60        6.77      1.12 o 
  -1   7   2       13.30       11.60      1.23 o 
   0   7   2      195.43      203.54      3.93 o 
   1   7   2       20.40       22.56      1.38 o 
   2   7   2      163.74      175.07      3.55 o 
   3   7   2       12.57       15.71      1.24 o 
   4   7   2      204.17      183.44      3.99 o 
   5   7   2      129.27      126.47      3.70 o 
   6   7   2      141.02      138.91      4.21 o 
   7   7   2        1.65        4.35      1.09 o 
  -5   8   2       20.16       18.60      1.40 o 
  -4   8   2        0.92        0.90      1.01 o 
  -3   8   2      104.94       98.98      3.65 o 
  -2   8   2        0.77       -0.31      1.09 o 
  -1   8   2       12.29       16.03      1.52 o 
   0   8   2       44.57       56.05      2.40 o 
   1   8   2       29.50       29.67      1.75 o 
   2   8   2        0.33        0.18      0.81 o 
   3   8   2       42.39       53.44      2.26 o 
   4   8   2       27.82       27.20      1.76 o 
   5   8   2       71.42       77.54      2.91 o 
   6   8   2        4.81        6.27      1.23 o 
   7   8   2       35.09       35.23      2.23 o 
   8   8   2        9.66        6.90      1.35 o 
  -4   9   2       33.57       32.87      1.75 o 
  -3   9   2       68.29       80.13      3.00 o 
  -2   9   2      107.20      109.86      3.77 o 
  -1   9   2       75.46       81.41      3.15 o 
   0   9   2       60.80       80.60      2.98 o 
   1   9   2      141.92      164.61      4.13 o 
   2   9   2        3.13        4.00      0.98 o 
   3   9   2       45.29       45.67      2.30 o 
   4   9   2        1.28        3.51      0.95 o 
   5   9   2        3.09        4.46      0.95 o 
   6   9   2        0.01        2.36      0.86 o 
   7   9   2       13.82       15.18      1.52 o 
  -2  10   2       42.56       41.50      2.12 o 
  -1  10   2       30.95       39.72      2.16 o 
   0  10   2      135.33      153.33      4.09 o 
   1  10   2       58.27       59.93      2.69 o 
   2  10   2       16.25       14.93      1.55 o 
   3  10   2        2.05        1.65      0.90 o 
   4  10   2       10.07        7.20      1.10 o 
   5  10   2        7.12        6.65      1.04 o 
   6  10   2       21.11        9.59      1.53 o 
   0  11   2       28.97       31.42      1.73 o 
   1  11   2        5.89        6.04      0.98 o 
   2  11   2        3.81        3.22      0.84 o 
   3  11   2        3.77        1.85      0.75 o 
   4  11   2        4.00        4.17      0.84 o 
  -4  -9   3       12.25        1.29      1.24 o 
  -3  -9   3        0.51        0.67      0.70 o 
  -2  -9   3       19.85       10.04      1.89 o 
  -1  -9   3        4.33        1.44      1.03 o 
   0  -9   3        5.31        6.51      1.16 o 
   1  -9   3        0.25       -0.69      0.80 o 
   2  -9   3        3.01        1.46      0.78 o 
  -5  -8   3        0.53        0.32      0.78 o 
  -4  -8   3        1.81        1.47      0.86 o 
  -3  -8   3       39.03       22.32      2.67 o 
  -1  -8   3        4.94        6.37      1.29 o 
   0  -8   3      112.59      118.49      4.41 o 
   1  -8   3        0.29        2.27      1.09 o 
   2  -8   3        0.28        0.81      0.90 o 
   3  -8   3       21.82       18.83      1.60 o 
   4  -8   3        6.36        4.06      0.84 o 
  -6  -7   3        8.65        9.66      1.55 o 
  -5  -7   3        1.12        6.36      1.12 o 
  -4  -7   3       28.62       16.77      2.10 o 
  -3  -7   3        0.25       -0.80      0.80 o 
  -2  -7   3       13.29       12.39      1.41 o 
  -1  -7   3        9.56        9.55      1.36 o 
   0  -7   3        3.77        6.42      1.23 o 
   1  -7   3       11.18       13.38      1.55 o 
   2  -7   3       91.21       95.89      3.48 o 
   3  -7   3       85.07       82.26      3.28 o 
   4  -7   3       13.58       19.81      1.56 o 
   5  -7   3        0.10       -0.20      0.64 o 
  -6  -6   3       21.57       28.89      2.35 o 
  -5  -6   3       21.89       27.60      2.29 o 
  -4  -6   3        9.15        8.60      1.29 o 
  -3  -6   3       17.72       17.40      1.63 o 
  -2  -6   3        0.62        1.41      0.86 o 
  -1  -6   3       20.52       27.16      1.90 o 
   0  -6   3       19.74       21.01      1.58 o 
   1  -6   3      234.37      279.57      5.46 o 
   2  -6   3        2.39        2.83      1.03 o 
   3  -6   3      247.35      237.76      5.27 o 
   4  -6   3        8.09       11.89      1.32 o 
   5  -6   3       44.93       48.61      2.20 o 
   6  -6   3        8.21       10.50      1.04 o 
  -8  -5   3        0.12       -0.11      0.66 o 
  -7  -5   3        5.86        9.58      1.29 o 
  -6  -5   3       27.92       23.84      2.01 o 
  -5  -5   3       35.32       39.42      2.39 o 
  -4  -5   3       81.30       81.15      2.97 o 
  -3  -5   3      242.96      205.46      7.09 o 
  -2  -5   3       41.74       52.77      2.81 o 
  -1  -5   3      149.48      157.65      6.02 o 
   0  -5   3        3.69        3.40      0.77 o 
   1  -5   3      253.85      279.33      4.81 o 
   2  -5   3       26.56       23.47      1.63 o 
   3  -5   3      141.16      123.65      3.56 o 
   4  -5   3      167.46      174.40      4.14 o 
   5  -5   3      212.11      191.31      4.29 o 
   6  -5   3       15.57       17.22      1.36 o 
   7  -5   3       29.98       31.41      1.52 o 
  -8  -4   3        9.24       10.36      1.20 o 
  -7  -4   3       10.25       13.64      1.46 o 
  -6  -4   3        5.04        7.66      1.32 o 
  -5  -4   3        2.44        3.06      1.07 o 
  -4  -4   3       16.59       18.75      1.46 o 
  -3  -4   3      310.73      338.07      5.37 o 
  -2  -4   3      720.54      775.00     21.35 o 
  -1  -4   3       32.80       50.98      2.38 o 
   0  -4   3      555.02      616.03      6.84 o 
   1  -4   3       11.62       14.04      1.10 o 
   2  -4   3     1043.92      991.61      8.78 o 
   3  -4   3       95.57       80.76      2.63 o 
   4  -4   3      600.00      572.39      7.11 o 
   5  -4   3      164.65      143.18      3.64 o 
   6  -4   3       82.16       73.13      2.71 o 
   7  -4   3       22.98       22.71      1.46 o 
  -8  -3   3       18.50       20.62      1.53 o 
  -7  -3   3       19.16       14.55      1.49 o 
  -6  -3   3       17.10       21.40      1.63 o 
  -5  -3   3       16.04       28.50      1.78 o 
  -4  -3   3       89.89      118.12      3.23 o 
  -3  -3   3      393.15      368.41      5.17 o 
  -2  -3   3      403.34      376.05      4.56 o 
  -1  -3   3      206.52      164.92     10.36 o 
   0  -3   3     1574.80     1726.69     11.28 o 
   1  -3   3      372.91      338.47      4.35 o 
   2  -3   3     1222.54     1155.77      8.69 o 
   3  -3   3      333.92      293.39      4.39 o 
   4  -3   3        2.43        2.45      0.70 o 
   5  -3   3      199.36      188.07      3.93 o 
   6  -3   3      118.19      116.72      3.22 o 
   7  -3   3       33.05       36.84      1.89 o 
   8  -3   3        4.37        7.28      0.87 o 
  -8  -2   3       17.02       19.50      1.53 o 
  -7  -2   3       89.11      107.54      3.35 o 
  -6  -2   3       32.51       35.91      2.09 o 
  -5  -2   3      118.07      139.40      3.55 o 
  -4  -2   3       34.46       70.72      2.33 o 
  -3  -2   3     1324.33     1626.63     10.52 o 
  -2  -2   3        9.69       30.45      1.36 o 
  -1  -2   3      532.58      508.29      4.16 o 
   0  -2   3      165.73      156.12      2.61 o 
   1  -2   3      390.60      299.98      3.68 o 
   2  -2   3      273.47      223.85      3.23 o 
   3  -2   3      317.78      333.29      4.17 o 
   4  -2   3       18.11       20.10      1.21 o 
   5  -2   3      352.95      317.41      4.76 o 
   6  -2   3      137.61      130.89      3.33 o 
   7  -2   3        0.39        7.05      1.06 o 
   8  -2   3        3.77        3.77      0.87 o 
  -8  -1   3       66.54       77.45      2.80 o 
  -7  -1   3       28.30       38.14      2.13 o 
  -6  -1   3       11.76       16.63      1.47 o 
  -5  -1   3       12.27       12.75      1.23 o 
  -4  -1   3       10.49        8.42      1.00 o 
  -3  -1   3       26.02       26.78      1.34 o 
  -2  -1   3     1980.77     1851.75      9.03 o 
  -1  -1   3      228.86      228.41      2.49 o 
   0  -1   3     1215.10     1284.81      5.78 o 
   1  -1   3     7433.52     8668.27     35.27 o 
   2  -1   3      136.89      112.58      2.06 o 
   3  -1   3       17.88       43.58      1.49 o 
   4  -1   3      122.93      109.76      2.45 o 
   5  -1   3       82.89       75.64      2.26 o 
   6  -1   3      208.13      185.02      3.78 o 
   7  -1   3       23.67       25.24      1.60 o 
   8  -1   3       65.17       60.67      2.40 o 
   9  -1   3        7.17        7.13      0.92 o 
  -8   0   3        2.32        4.18      0.93 o 
  -7   0   3       51.16       67.23      2.70 o 
  -6   0   3      290.77      315.85      5.59 o 
  -5   0   3      141.27      169.85      3.81 o 
  -4   0   3      391.81      402.89      5.23 o 
  -3   0   3       82.03       63.60      1.83 o 
  -2   0   3      291.00      238.72      3.23 o 
  -1   0   3       94.87      113.57      1.72 o 
   0   0   3      265.44      276.83      2.56 o 
   1   0   3       14.20       12.83      0.61 o 
   2   0   3      290.47      248.55      2.61 o 
   3   0   3      108.94       82.09      1.81 o 
   4   0   3      222.04      162.74      2.84 o 
   5   0   3       16.83       21.25      1.26 o 
   6   0   3      307.88      277.56      4.51 o 
   7   0   3        1.94        1.21      0.80 o 
   8   0   3        8.60        8.55      1.12 o 
   9   0   3       20.93       17.36      1.33 o 
  -8   1   3        5.23        2.65      1.01 o 
  -7   1   3        1.15        1.29      0.87 o 
  -6   1   3      486.05      503.57      7.20 o 
  -5   1   3       69.96       72.27      2.63 o 
  -4   1   3      133.53      132.31      3.12 o 
  -3   1   3      116.87       89.57      2.18 o 
  -2   1   3      460.68      395.19      5.31 o 
  -1   1   3     1122.21      930.73     13.13 o 
   0   1   3      475.38      535.39      6.98 o 
   1   1   3     2268.97     2286.30     10.94 o 
   2   1   3     4958.01     5289.93     14.87 o 
   3   1   3      256.64      182.88      2.50 o 
   4   1   3      114.12      104.70      2.24 o 
   5   1   3       63.73       76.28      2.20 o 
   6   1   3      234.94      220.04      4.06 o 
   7   1   3        9.56       10.39      1.27 o 
   8   1   3       22.46       24.12      1.66 o 
   9   1   3       98.05       99.80      2.83 o 
  -8   2   3        0.37        1.76      0.70 o 
  -7   2   3        3.26        4.70      1.20 o 
  -6   2   3      335.29      369.28      6.27 o 
  -5   2   3       54.93       67.58      2.61 o 
  -4   2   3      135.55      133.90      3.21 o 
  -3   2   3      773.82      686.40      8.69 o 
  -2   2   3        2.25        6.59      0.75 o 
  -1   2   3       17.94       16.91      0.80 o 
   0   2   3       12.85       24.64      0.94 o 
   1   2   3      210.39      219.78      2.37 o 
   2   2   3     1243.56     1060.16      5.44 o 
   3   2   3       12.79       33.94      1.09 o 
   4   2   3       93.04       70.18      1.82 o 
   5   2   3      390.91      313.02      4.45 o 
   6   2   3        3.43        4.44      0.87 o 
   7   2   3        1.48        0.95      0.81 o 
   8   2   3        0.70        1.35      0.81 o 
   9   2   3        0.91        0.47      0.74 o 
  -8   3   3       10.44       10.91      1.20 o 
  -7   3   3        9.74       12.48      1.43 o 
  -6   3   3      427.45      433.41      7.03 o 
  -5   3   3        5.37        6.59      1.13 o 
  -4   3   3        4.20       10.24      1.16 o 
  -3   3   3      444.89      452.42      5.66 o 
  -2   3   3      134.39      147.58      2.83 o 
  -1   3   3      931.78      837.47     12.21 o 
   0   3   3       98.73       68.47      1.82 o 
   1   3   3      400.60      408.29      3.35 o 
   2   3   3      398.68      336.69      3.10 o 
   3   3   3      129.80      110.33      1.95 o 
   4   3   3      403.57      404.44      4.37 o 
   5   3   3       37.14       31.92      1.52 o 
   6   3   3        0.08        1.96      0.78 o 
   7   3   3       46.86       43.96      2.17 o 
   8   3   3        2.51        3.54      0.97 o 
   9   3   3       46.25       50.79      2.35 o 
  -7   4   3       52.58       51.45      2.27 o 
  -6   4   3        5.34        6.28      1.23 o 
  -5   4   3      512.20      513.71      7.66 o 
  -4   4   3       30.92       24.63      1.76 o 
  -3   4   3      149.23      118.04      3.01 o 
  -2   4   3      380.13      346.38      4.85 o 
  -1   4   3      186.68      257.74      3.49 o 
   0   4   3       66.50       68.67      1.62 o 
   1   4   3      234.99      241.15      2.90 o 
   2   4   3     1395.17     1425.80      7.69 o 
   3   4   3       13.08       14.69      0.84 o 
   4   4   3      862.44      796.61      6.41 o 
   5   4   3       60.91       47.31      1.86 o 
   6   4   3        1.28        1.81      0.78 o 
   7   4   3        3.29        4.24      0.98 o 
   8   4   3        1.87        4.49      0.97 o 
   9   4   3        7.81        8.86      1.15 o 
  -7   5   3       47.93       43.00      1.97 o 
  -6   5   3        0.52        5.13      1.12 o 
  -5   5   3      119.45      121.19      3.87 o 
  -4   5   3        0.98        1.73      1.00 o 
  -3   5   3       61.36       66.55      2.47 o 
  -2   5   3      218.33      204.82      3.74 o 
  -1   5   3      441.94      472.62      5.17 o 
   0   5   3      253.01      261.97      3.50 o 
   1   5   3       39.41       58.94      1.64 o 
   2   5   3      157.49      159.39      2.66 o 
   3   5   3      214.94      198.99      3.07 o 
   4   5   3      522.01      485.25      5.44 o 
   5   5   3      296.54      283.73      4.67 o 
   6   5   3      637.98      596.58      7.68 o 
   7   5   3       10.76        9.69      1.32 o 
   8   5   3       10.63       10.73      1.44 o 
   9   5   3        0.39        0.81      0.66 o 
  -6   6   3        0.67        3.92      0.92 o 
  -5   6   3       10.54       15.97      1.69 o 
  -4   6   3        3.50       11.55      1.62 o 
  -3   6   3       27.99       37.40      2.16 o 
  -2   6   3      544.97      533.87      6.82 o 
  -1   6   3        2.55        4.43      0.81 o 
   0   6   3      250.40      291.28      4.13 o 
   1   6   3      139.59      160.27      3.03 o 
   2   6   3        1.28        4.32      0.67 o 
   3   6   3       24.69       25.05      1.29 o 
   4   6   3      213.14      213.87      3.77 o 
   5   6   3      202.74      187.65      4.01 o 
   6   6   3      477.29      481.74      7.82 o 
   7   6   3        0.18        3.05      1.01 o 
   8   6   3       32.42       40.40      2.26 o 
   9   6   3        3.33        3.92      0.83 o 
  -6   7   3       19.15       16.52      1.21 o 
  -5   7   3        0.87        3.11      0.97 o 
  -4   7   3        5.40        6.73      1.29 o 
  -3   7   3       69.75       70.58      3.03 o 
  -2   7   3      448.35      491.19      7.08 o 
  -1   7   3      220.92      247.17      4.62 o 
   0   7   3       52.35       54.96      2.09 o 
   1   7   3      517.69      565.00      6.40 o 
   2   7   3      129.98      140.14      3.19 o 
   3   7   3      191.48      200.39      3.88 o 
   4   7   3       11.54       13.86      1.23 o 
   5   7   3      464.99      466.04      7.00 o 
   6   7   3       34.06       36.32      2.18 o 
   7   7   3       16.39       22.45      1.84 o 
   8   7   3        3.09        5.03      1.12 o 
  -5   8   3       15.03       10.38      1.10 o 
  -4   8   3       34.35       40.79      2.30 o 
  -3   8   3        8.18       13.73      1.64 o 
  -2   8   3      133.60      131.65      4.04 o 
  -1   8   3      110.02      137.73      3.80 o 
   0   8   3       20.62       18.95      1.53 o 
   1   8   3      318.86      350.57      5.52 o 
   2   8   3       31.33       34.55      1.86 o 
   3   8   3       31.77       35.87      1.87 o 
   4   8   3       39.08       39.23      2.00 o 
   5   8   3        0.06        0.61      0.78 o 
   6   8   3        2.99        4.77      1.09 o 
   7   8   3       69.94       68.81      2.95 o 
   8   8   3        0.03       -0.77      0.77 o 
  -4   9   3        9.01       11.92      1.15 o 
  -3   9   3       37.08       46.32      2.36 o 
  -2   9   3       94.21      113.73      3.75 o 
  -1   9   3      151.83      162.58      4.31 o 
   0   9   3        9.36       10.12      1.27 o 
   1   9   3        0.10        1.33      0.89 o 
   2   9   3       44.89       54.70      2.41 o 
   3   9   3        9.64       11.37      1.26 o 
   4   9   3       98.69      103.06      3.23 o 
   5   9   3       14.61       15.85      1.52 o 
   6   9   3       31.91       29.94      2.03 o 
   7   9   3        3.19        4.00      0.98 o 
  -2  10   3       11.66        8.08      1.21 o 
  -1  10   3       33.19       36.69      2.10 o 
   0  10   3        0.21        1.95      0.92 o 
   1  10   3        1.80        7.86      1.10 o 
   2  10   3       94.94       93.28      3.17 o 
   3  10   3        2.89        1.90      0.86 o 
   4  10   3        1.05        0.87      0.75 o 
   5  10   3        3.13        2.28      0.90 o 
   6  10   3        4.46        2.96      0.92 o 
   0  11   3        2.24        1.90      0.75 o 
   1  11   3       56.68       51.75      2.30 o 
   2  11   3       18.05       18.62      1.47 o 
   4  11   3        0.61        1.18      0.64 o 
  -2  -9   4        2.53        0.95      0.80 o 
  -1  -9   4       12.39        0.00      1.15 o 
   0  -9   4        1.36        0.43      0.84 o 
  -5  -8   4        8.96       -1.15      1.15 o 
  -4  -8   4       14.62        5.96      1.27 o 
  -3  -8   4        0.48        0.78      0.84 o 
  -2  -8   4        2.69        2.64      1.09 o 
  -1  -8   4        2.44        3.55      1.04 o 
   0  -8   4        0.45       -0.81      0.81 o 
   1  -8   4        2.17        2.82      1.09 o 
   2  -8   4       26.92       27.15      1.93 o 
   3  -8   4        3.43        2.80      0.87 o 
  -6  -7   4        0.03       -0.95      0.95 o 
  -5  -7   4        1.45        2.51      1.07 o 
  -4  -7   4        3.37        4.80      1.06 o 
  -3  -7   4        5.09        4.43      1.10 o 
  -2  -7   4       21.10       13.11      2.45 o 
   0  -7   4        6.05        6.76      1.36 o 
   1  -7   4        1.48        0.20      1.10 o 
   2  -7   4        0.08       -0.92      0.92 o 
   3  -7   4        2.15        1.50      0.87 o 
   4  -7   4        1.97        3.48      0.84 o 
  -5  -6   4       45.76       39.00      2.79 o 
  -4  -6   4       15.10       15.12      1.67 o 
  -3  -6   4        7.58        3.86      1.29 o 
  -2  -6   4       48.33       40.02      3.58 o 
  -1  -6   4      104.39      109.32      6.33 o 
   0  -6   4      280.46      336.86      8.18 o 
   1  -6   4       20.45       25.87      1.96 o 
   2  -6   4      353.58      328.59      6.34 o 
   3  -6   4       15.28       13.06      1.49 o 
   4  -6   4       53.57       56.58      2.40 o 
   5  -6   4       24.88       30.13      1.69 o 
  -7  -5   4        0.35       -0.03      0.83 o 
  -6  -5   4        4.90        8.49      1.38 o 
  -5  -5   4        1.40        2.21      1.13 o 
  -4  -5   4      112.43       97.24      3.67 o 
  -3  -5   4       90.10       87.79      4.23 o 
  -2  -5   4      260.05      178.52     14.67 o 
  -1  -5   4      138.68      133.84      5.82 o 
   0  -5   4       81.17       82.66      2.80 o 
   1  -5   4       84.93       86.82      3.05 o 
   2  -5   4        6.29        9.04      1.27 o 
   3  -5   4        2.91        5.32      1.23 o 
   4  -5   4       55.53       48.82      2.33 o 
   5  -5   4       88.48       86.58      2.91 o 
   6  -5   4       11.63       13.95      1.24 o 
  -7  -4   4       18.85       25.59      1.78 o 
  -6  -4   4       19.60       24.46      1.82 o 
  -5  -4   4      245.70      323.37      6.40 o 
  -4  -4   4      330.88      413.54      7.38 o 
  -3  -4   4      118.22      130.40      3.65 o 
  -2  -4   4      407.78      336.78     16.26 o 
  -1  -4   4      147.73      144.33      5.59 o 
   0  -4   4      105.66      126.68      3.22 o 
   1  -4   4        0.65        0.69      0.80 o 
   2  -4   4       20.51       25.81      1.61 o 
   3  -4   4     1139.60     1109.85     10.57 o 
   4  -4   4       10.20       18.81      1.46 o 
   5  -4   4      343.66      342.42      5.61 o 
   6  -4   4        9.29       12.11      1.24 o 
   7  -4   4       12.37       13.67      1.20 o 
  -8  -3   4        3.00        1.24      0.83 o 
  -7  -3   4        1.81        2.91      0.97 o 
  -6  -3   4       21.33       23.65      1.87 o 
  -5  -3   4       65.69       74.16      2.90 o 
  -4  -3   4        5.66       12.20      1.35 o 
  -3  -3   4       40.55       58.41      2.35 o 
  -2  -3   4      454.91      519.97      6.65 o 
  -1  -3   4      775.11      630.36      8.64 o 
   0  -3   4      112.99       96.94      2.65 o 
   1  -3   4      336.63      276.80      4.39 o 
   2  -3   4      438.82      369.68      5.01 o 
   3  -3   4      859.14      791.99      7.67 o 
   4  -3   4      101.37       91.76      2.71 o 
   5  -3   4       72.89       62.88      2.37 o 
   6  -3   4       65.88       62.79      2.38 o 
   7  -3   4      195.10      198.33      4.08 o 
   8  -3   4       16.37       19.57      1.20 o 
  -8  -2   4        4.47        7.09      0.95 o 
  -7  -2   4        6.36        9.55      1.13 o 
  -6  -2   4       12.36       19.70      1.55 o 
  -5  -2   4      262.67      309.71      5.60 o 
  -4  -2   4      117.50      129.23      3.44 o 
  -3  -2   4      204.91      208.94      3.97 o 
  -2  -2   4       88.49       68.47      1.96 o 
  -1  -2   4      655.93      797.34      6.04 o 
   0  -2   4      459.94      459.07      4.38 o 
   1  -2   4      357.64      357.64      4.38 o 
   2  -2   4     2662.54     2492.22     13.01 o 
   3  -2   4      426.97      304.65      4.36 o 
   4  -2   4      579.55      474.38      5.70 o 
   5  -2   4        1.50        1.96      0.78 o 
   6  -2   4      353.99      359.73      5.56 o 
   7  -2   4      169.19      166.45      3.88 o 
   8  -2   4       46.68       46.13      1.98 o 
  -8  -1   4        6.79       12.00      1.15 o 
  -7  -1   4        0.21        2.91      0.93 o 
  -6  -1   4       40.75       49.49      2.43 o 
  -5  -1   4      175.63      188.07      4.39 o 
  -4  -1   4        2.58       12.90      1.30 o 
  -2  -1   4      144.53      177.13      2.80 o 
  -1  -1   4      845.53      843.01      5.72 o 
   0  -1   4     1733.07     2042.25      8.85 o 
   1  -1   4        2.75       10.54      0.72 o 
   2  -1   4     2882.61     2881.36     12.76 o 
   3  -1   4      125.42      120.19      2.55 o 
   4  -1   4      119.58      117.15      2.68 o 
   5  -1   4        0.39        5.10      0.78 o 
   6  -1   4      100.97      104.89      2.97 o 
   7  -1   4      142.22      145.84      3.64 o 
   8  -1   4       32.19       32.02      1.76 o 
   9  -1   4        4.58        6.86      0.87 o 
  -8   0   4        0.90        0.77      0.74 o 
  -7   0   4       29.00       29.93      1.89 o 
  -6   0   4        7.14        7.80      1.26 o 
  -5   0   4      632.61      654.89      8.04 o 
  -4   0   4      107.95      105.64      2.91 o 
  -3   0   4       58.98       54.83      1.81 o 
  -2   0   4      218.85      221.11      3.03 o 
  -1   0   4      969.17     1137.34      6.80 o 
   0   0   4       16.82       35.26      1.07 o 
   1   0   4      529.26      513.26      3.86 o 
   2   0   4       37.86       49.08      1.34 o 
   3   0   4        7.87       11.40      0.87 o 
   4   0   4       80.03       82.38      2.20 o 
   5   0   4        0.72        4.81      0.78 o 
   6   0   4        6.75        6.25      1.01 o 
   7   0   4       94.16       97.53      3.05 o 
   8   0   4       19.39       25.38      1.63 o 
   9   0   4        0.09        2.25      0.74 o 
  -8   1   4       39.84       37.86      2.09 o 
  -7   1   4        2.92        5.41      1.10 o 
  -6   1   4       80.14      111.16      3.61 o 
  -5   1   4      139.91      147.13      3.87 o 
  -4   1   4        9.16        9.14      1.12 o 
  -3   1   4      730.76      674.81      6.49 o 
  -2   1   4      473.67      459.13      5.87 o 
  -1   1   4       53.61       67.32      1.52 o 
   0   1   4     1143.54     1184.31     12.51 o 
   1   1   4      109.01      106.61      1.72 o 
   2   1   4      257.13      204.19      2.46 o 
   3   1   4      647.48      583.87      4.86 o 
   4   1   4      207.93      208.35      3.35 o 
   5   1   4        3.62       16.09      1.21 o 
   6   1   4        0.93        2.90      0.81 o 
   7   1   4        0.87        1.07      0.83 o 
   8   1   4       11.03       10.96      1.21 o 
   9   1   4        0.87        2.07      0.72 o 
  -8   2   4        6.06        4.41      0.77 o 
  -7   2   4        6.57        6.96      1.15 o 
  -6   2   4      116.27      125.32      3.84 o 
  -5   2   4      306.71      316.50      5.85 o 
  -4   2   4       19.89       26.12      1.63 o 
  -3   2   4       64.71       78.03      2.23 o 
  -2   2   4       28.86       22.64      1.12 o 
  -1   2   4      156.06      151.91      3.05 o 
   0   2   4       47.96       58.58      1.49 o 
   1   2   4       86.73       84.30      1.65 o 
   2   2   4       50.56       47.32      1.22 o 
   3   2   4        8.62        7.37      0.66 o 
   4   2   4       24.50       15.96      1.03 o 
   5   2   4       42.15       46.84      1.86 o 
   6   2   4        6.95       12.18      1.18 o 
   7   2   4       44.80       41.78      2.06 o 
   8   2   4        8.08       11.98      1.26 o 
   9   2   4        6.10        6.28      1.03 o 
  -7   3   4       42.80       42.65      2.16 o 
  -6   3   4       20.91       20.03      1.82 o 
  -5   3   4       57.52       60.88      2.75 o 
  -4   3   4      121.69      111.29      3.28 o 
  -3   3   4        5.62        9.44      1.03 o 
  -2   3   4      885.15      907.80      8.31 o 
  -1   3   4      649.45      572.49     11.20 o 
   0   3   4     1171.45     1101.63     19.90 o 
   1   3   4       88.63       95.28      1.76 o 
   2   3   4      541.42      507.52      4.20 o 
   3   3   4       57.96       44.59      1.37 o 
   4   3   4      702.94      625.91      5.66 o 
   5   3   4       75.06       69.66      2.25 o 
   6   3   4        7.30        7.31      1.06 o 
   7   3   4       51.76       52.66      2.41 o 
   8   3   4       22.05       20.43      1.59 o 
   9   3   4        2.31        1.69      0.84 o 
  -7   4   4        0.76        4.04      0.87 o 
  -6   4   4        0.13        0.67      1.03 o 
  -5   4   4       24.64       24.82      1.98 o 
  -4   4   4      161.98      162.75      4.17 o 
  -3   4   4       85.48       87.20      2.68 o 
  -2   4   4      525.20      533.59      6.13 o 
  -1   4   4      296.11      311.96      4.40 o 
   0   4   4      618.63      564.39      7.20 o 
   1   4   4       23.47       29.06      1.14 o 
   2   4   4      662.25      635.05      5.13 o 
   3   4   4       21.89       33.92      1.26 o 
   4   4   4        7.04       15.76      1.03 o 
   5   4   4       17.36       18.94      1.26 o 
   6   4   4      199.02      175.18      4.05 o 
   7   4   4       19.42       18.17      1.63 o 
   8   4   4        5.92        7.26      1.18 o 
   9   4   4        1.90        2.21      0.86 o 
  -7   5   4        8.77        7.91      0.92 o 
  -6   5   4       55.40       72.11      2.84 o 
  -5   5   4       40.97       35.89      2.23 o 
  -4   5   4      636.96      613.40      8.54 o 
  -3   5   4        0.39        4.57      1.00 o 
  -2   5   4      117.25      126.61      3.04 o 
  -1   5   4       69.88       87.13      2.34 o 
   0   5   4       66.64       77.02      2.05 o 
   1   5   4      456.86      447.89      4.67 o 
   2   5   4        0.99        3.19      0.57 o 
   3   5   4      205.68      178.60      2.99 o 
   4   5   4      238.80      213.72      3.63 o 
   5   5   4      130.34      135.29      3.19 o 
   6   5   4        9.19       11.31      1.39 o 
   7   5   4       12.74       10.64      1.44 o 
   8   5   4        0.10        0.32      0.90 o 
   9   5   4        6.93        6.33      1.07 o 
  -6   6   4        4.72        5.38      1.07 o 
  -5   6   4       97.39       97.44      3.48 o 
  -4   6   4        4.41        6.65      1.30 o 
  -3   6   4      687.99      656.22      8.63 o 
  -2   6   4       55.29       48.95      2.14 o 
  -1   6   4      404.72      364.49      5.29 o 
   0   6   4       33.52       44.27      1.70 o 
   1   6   4      153.36      137.90      2.86 o 
   2   6   4       17.93       11.75      1.03 o 
   3   6   4      126.74      120.49      2.70 o 
   4   6   4       67.05       67.45      2.18 o 
   5   6   4      132.19      122.87      3.25 o 
   6   6   4      666.14      656.98      8.47 o 
   7   6   4        0.69        4.23      1.15 o 
   8   6   4        2.51        2.01      1.06 o 
   9   6   4       19.21       18.57      1.38 o 
  -5   7   4       26.03       31.12      1.95 o 
  -4   7   4       13.90       20.05      1.76 o 
  -3   7   4      169.75      159.55      4.43 o 
  -2   7   4        6.38        3.08      1.16 o 
  -1   7   4       98.84       99.41      3.02 o 
   0   7   4       47.21       46.18      1.95 o 
   1   7   4       46.29       58.49      2.15 o 
   2   7   4      192.43      192.70      3.70 o 
   3   7   4       51.00       51.03      1.98 o 
   4   7   4      234.49      252.74      4.49 o 
   5   7   4      124.87      129.18      3.51 o 
   6   7   4      236.42      236.10      5.11 o 
   7   7   4       71.94       70.82      3.00 o 
   8   7   4       54.70       51.43      2.46 o 
  -5   8   4       12.46       12.89      1.20 o 
  -4   8   4        4.50        6.53      1.24 o 
  -3   8   4       29.38       26.72      2.06 o 
  -2   8   4       67.00       79.81      3.14 o 
  -1   8   4       21.65       24.23      1.82 o 
   0   8   4      333.78      341.35      5.67 o 
   1   8   4        3.70        5.64      1.07 o 
   2   8   4      162.95      171.95      3.91 o 
   3   8   4        0.40       -0.44      0.75 o 
   4   8   4       31.25       30.30      1.83 o 
   5   8   4       30.14       31.10      1.90 o 
   6   8   4       18.34       18.61      1.69 o 
   7   8   4        3.10        2.31      1.03 o 
  -4   9   4       25.77       21.43      1.50 o 
  -3   9   4        0.16        1.35      0.86 o 
  -2   9   4       36.16       44.09      2.41 o 
  -1   9   4        9.06        9.21      1.32 o 
   0   9   4      184.29      195.34      4.54 o 
   1   9   4       28.00       42.14      2.13 o 
   2   9   4       49.82       48.05      2.24 o 
   3   9   4      171.27      181.69      4.20 o 
   4   9   4       35.90       35.33      1.99 o 
   5   9   4       55.44       53.52      2.50 o 
   6   9   4       12.56       12.92      1.43 o 
  -2  10   4      114.66      109.97      3.36 o 
  -1  10   4       27.63       22.24      1.67 o 
   0  10   4        1.04        3.42      0.93 o 
   1  10   4       70.36       77.70      2.86 o 
   2  10   4        0.04       -0.03      0.78 o 
   3  10   4      101.95      106.90      3.20 o 
   4  10   4        6.66        7.46      1.18 o 
   5  10   4       11.21       14.29      1.30 o 
   6  10   4       10.59        8.58      1.09 o 
   0  11   4        5.13        4.66      0.93 o 
   1  11   4        6.21        7.82      0.97 o 
   2  11   4        1.27        0.08      0.74 o 
   3  11   4        3.82        5.16      0.83 o 
   4  11   4        2.49        3.43      0.78 o 
  -3  -8   5       11.54        1.73      1.35 o 
  -2  -8   5        3.78       -0.92      0.92 o 
  -1  -8   5        1.69       -0.72      0.84 o 
   0  -8   5        0.26       -0.87      0.87 o 
   2  -8   5        5.39        4.47      0.87 o 
  -5  -7   5        0.10        1.99      0.86 o 
  -4  -7   5       17.02        7.65      1.63 o 
  -3  -7   5       10.56        3.80      1.27 o 
  -2  -7   5       50.24       16.51      3.38 o 
  -1  -7   5        6.94        6.68      1.49 o 
   1  -7   5       22.81       20.83      1.93 o 
   2  -7   5        0.66       -0.80      0.80 o 
   3  -7   5       24.15       21.37      1.53 o 
   4  -7   5        0.02        0.00      0.66 o 
  -6  -6   5        6.80        0.05      1.13 o 
  -5  -6   5        0.49        0.02      0.90 o 
  -4  -6   5      235.43      131.30      8.12 o 
  -3  -6   5       27.06       17.46      2.45 o 
  -2  -6   5       16.12        8.86      1.76 o 
  -1  -6   5        0.08       -0.87      0.87 o 
   0  -6   5        0.17        1.12      0.97 o 
   1  -6   5       22.23       29.92      2.12 o 
   2  -6   5        3.45        3.00      1.15 o 
   3  -6   5        0.98        1.98      0.86 o 
   4  -6   5      100.88      105.11      3.09 o 
   5  -6   5       11.86       17.09      1.21 o 
  -6  -5   5        0.25       -0.80      0.80 o 
  -5  -5   5       19.89       21.39      2.02 o 
  -4  -5   5       21.76       19.14      2.02 o 
  -3  -5   5       20.22       15.12      1.64 o 
  -2  -5   5       13.41        8.52      2.07 o 
   0  -5   5        2.95        5.30      1.20 o 
   1  -5   5      186.40      186.11      4.79 o 
   2  -5   5       18.15       13.63      1.56 o 
   3  -5   5       16.59       15.44      1.49 o 
   4  -5   5        5.60        4.20      1.03 o 
   5  -5   5        2.88        5.47      0.90 o 
   6  -5   5        1.77        3.68      0.75 o 
  -7  -4   5       20.19       14.43      1.64 o 
  -6  -4   5       20.34       20.75      1.79 o 
  -5  -4   5       68.51       82.29      3.40 o 
  -4  -4   5      144.31      167.31      4.66 o 
  -3  -4   5      112.87      119.03      3.99 o 
  -2  -4   5       22.25       20.72      1.53 o 
  -1  -4   5       65.00       60.81      2.78 o 
   0  -4   5       32.12       32.58      1.98 o 
   1  -4   5       62.59       67.89      2.69 o 
   2  -4   5      102.21       85.32      2.91 o 
   3  -4   5      142.90      154.55      3.89 o 
   4  -4   5      785.56      727.24      8.29 o 
   5  -4   5        5.87        8.87      1.16 o 
   6  -4   5       26.97       25.46      1.61 o 
   7  -4   5       17.33       19.57      1.24 o 
  -7  -3   5       33.81       29.22      1.90 o 
  -6  -3   5       64.90       78.94      3.15 o 
  -5  -3   5        6.19       10.51      1.46 o 
  -4  -3   5      169.45      203.61      4.91 o 
  -3  -3   5       19.34       16.99      1.56 o 
  -2  -3   5      454.47      473.62      6.06 o 
  -1  -3   5      151.66      183.04      3.43 o 
   0  -3   5      209.09      190.18      3.87 o 
   1  -3   5        7.34        5.43      0.97 o 
   2  -3   5      160.83      123.61      3.21 o 
   3  -3   5      190.72      173.66      3.81 o 
   4  -3   5       20.72       22.31      1.52 o 
   5  -3   5       10.04        6.85      1.10 o 
   6  -3   5       22.34       16.84      1.40 o 
   7  -3   5       10.61       10.04      1.16 o 
  -7  -2   5       11.23       15.88      1.50 o 
  -6  -2   5        0.40        4.04      1.15 o 
  -5  -2   5        1.84        5.68      1.18 o 
  -4  -2   5      142.95      163.01      4.14 o 
  -3  -2   5      434.82      398.17      5.78 o 
  -2  -2   5     1016.00     1078.99      8.48 o 
  -1  -2   5      315.11      467.00      5.16 o 
   0  -2   5      886.96      923.18      6.98 o 
   1  -2   5       23.59       25.65      1.32 o 
   2  -2   5       92.83       87.22      2.51 o 
   3  -2   5      243.09      212.09      4.00 o 
   4  -2   5       19.75       13.94      1.24 o 
   5  -2   5      147.42      122.67      3.27 o 
   6  -2   5       11.09       10.42      1.21 o 
   7  -2   5      241.66      247.09      4.63 o 
   8  -2   5        1.16        3.03      0.69 o 
  -8  -1   5        1.39       -0.14      0.75 o 
  -7  -1   5      168.83      176.87      4.31 o 
  -6  -1   5       16.43       18.89      1.75 o 
  -5  -1   5       16.23       23.15      1.81 o 
  -4  -1   5        9.20       11.57      1.30 o 
  -3  -1   5      154.11      152.63      3.32 o 
  -2  -1   5      139.69      162.22      2.98 o 
  -1  -1   5       44.87       50.93      1.61 o 
   0  -1   5       15.92       26.91      1.17 o 
   1  -1   5      757.51      715.73      5.74 o 
   2  -1   5      166.08      192.99      3.20 o 
   3  -1   5      155.97      136.60      2.98 o 
   4  -1   5       96.76       90.03      2.59 o 
   5  -1   5      336.32      309.21      5.05 o 
   6  -1   5       10.28        9.07      1.21 o 
   7  -1   5      133.86      136.00      3.55 o 
   8  -1   5       33.48       33.44      1.76 o 
  -8   0   5        4.87        6.21      0.92 o 
  -7   0   5      125.66      131.20      3.68 o 
  -6   0   5      239.33      270.88      5.59 o 
  -5   0   5       90.96       97.33      3.43 o 
  -4   0   5       35.48       43.67      2.15 o 
  -3   0   5      132.84      133.74      3.01 o 
  -2   0   5        3.86        9.29      0.89 o 
  -1   0   5      106.90      121.45      2.33 o 
   0   0   5      128.74      123.01      2.20 o 
   1   0   5      634.21      661.18      5.09 o 
   2   0   5      315.81      300.35      3.60 o 
   3   0   5      287.50      275.87      3.88 o 
   4   0   5      140.93      130.67      3.01 o 
   5   0   5        0.34        2.18      0.86 o 
   6   0   5      310.06      296.81      5.10 o 
   7   0   5       48.94       56.66      2.36 o 
   8   0   5      108.07      116.67      3.23 o 
   9   0   5       42.09       42.79      1.74 o 
  -7   1   5        4.51        6.90      1.07 o 
  -6   1   5        7.84       10.27      1.44 o 
  -5   1   5       48.47       63.31      2.76 o 
  -4   1   5       72.80       70.75      2.61 o 
  -3   1   5      211.84      206.74      3.75 o 
  -2   1   5       35.52       70.77      1.92 o 
  -1   1   5      669.00      740.60      6.26 o 
   0   1   5      338.67      359.98      4.16 o 
   1   1   5      348.94      295.67      3.33 o 
   2   1   5      840.65      793.42      5.67 o 
   3   1   5      283.25      248.55      3.40 o 
   4   1   5      277.98      286.42      4.23 o 
   5   1   5       34.13       33.67      1.73 o 
   6   1   5       49.02       47.48      2.15 o 
   7   1   5        0.14        0.95      0.81 o 
   8   1   5       10.30       15.13      1.33 o 
   9   1   5        1.72        1.04      0.64 o 
  -7   2   5       17.75       17.30      1.53 o 
  -6   2   5       14.98       16.24      1.66 o 
  -5   2   5       14.86       19.12      1.72 o 
  -4   2   5      165.14      161.61      3.99 o 
  -3   2   5       35.91       29.72      1.58 o 
  -2   2   5      127.18      113.52      2.49 o 
  -1   2   5      169.15      176.91      2.94 o 
   0   2   5     1583.73     1728.89     15.41 o 
   1   2   5      989.89     1030.56      6.76 o 
   2   2   5      107.58       89.60      1.87 o 
   3   2   5      196.78      201.72      2.98 o 
   4   2   5       37.23       42.53      1.64 o 
   5   2   5       25.06       31.40      1.70 o 
   6   2   5        1.30        3.78      0.98 o 
   7   2   5        1.32        3.78      1.00 o 
   8   2   5       16.27       14.76      1.41 o 
   9   2   5       25.31       28.62      1.61 o 
  -7   3   5       13.66       15.41      1.40 o 
  -6   3   5      150.40      167.24      4.46 o 
  -5   3   5       36.26       41.94      2.39 o 
  -4   3   5      429.24      434.65      6.79 o 
  -3   3   5      179.78      153.52      3.50 o 
  -2   3   5       70.44       62.64      2.00 o 
  -1   3   5      682.09      698.59      7.24 o 
   0   3   5       37.32       41.36      1.51 o 
   1   3   5      510.44      492.62      4.52 o 
   2   3   5     1095.29     1004.94      6.58 o 
   3   3   5      712.72      704.37      5.70 o 
   4   3   5       34.78       23.21      1.23 o 
   5   3   5      105.07      103.30      2.87 o 
   6   3   5        1.93       12.01      1.30 o 
   7   3   5        0.18        5.67      1.09 o 
   8   3   5        1.46        1.32      0.93 o 
   9   3   5        0.01        1.10      0.67 o 
  -7   4   5        0.72       -0.61      0.61 o 
  -6   4   5       22.57       17.65      1.67 o 
  -5   4   5       80.36       70.54      3.11 o 
  -4   4   5       19.92       24.21      1.90 o 
  -3   4   5      186.73      179.55      4.05 o 
  -2   4   5       40.90       38.65      1.70 o 
  -1   4   5      958.81      969.36      8.98 o 
   0   4   5        7.88        7.39      0.74 o 
   2   4   5      218.42      207.30      3.06 o 
   3   4   5        1.03        1.13      0.57 o 
   4   4   5        0.50        2.39      0.64 o 
   5   4   5        1.10        2.39      0.69 o 
   6   4   5       20.69       22.36      1.63 o 
   7   4   5      311.25      317.55      5.94 o 
   8   4   5       34.55       39.61      2.15 o 
   9   4   5       18.49       19.86      1.44 o 
  -6   5   5       19.90       19.64      1.63 o 
  -5   5   5      245.44      259.55      5.70 o 
  -4   5   5      100.52       81.69      3.25 o 
  -3   5   5      168.75      172.40      4.14 o 
  -2   5   5       87.07       85.34      2.62 o 
  -1   5   5       62.26       66.41      2.20 o 
   0   5   5       14.61       19.35      1.17 o 
   1   5   5      103.63      102.34      2.37 o 
   2   5   5      751.16      781.17      6.48 o 
   3   5   5       58.52       46.84      1.68 o 
   4   5   5       82.68       76.53      2.25 o 
   5   5   5      314.88      323.89      5.12 o 
   6   5   5       52.48       54.22      2.46 o 
   7   5   5       10.74       12.31      1.58 o 
   8   5   5        0.48       -0.84      0.84 o 
   9   5   5       18.04       17.28      1.43 o 
  -6   6   5        0.02        1.65      0.77 o 
  -5   6   5        2.18        5.41      1.27 o 
  -4   6   5        0.04        2.47      1.13 o 
  -3   6   5       36.48       38.72      2.30 o 
  -2   6   5       64.39       74.65      2.69 o 
  -1   6   5      271.79      279.00      4.80 o 
   0   6   5      671.83      690.57      7.30 o 
   1   6   5      451.71      471.95      5.51 o 
   2   6   5      428.05      419.47      5.16 o 
   3   6   5        0.45        1.38      0.64 o 
   4   6   5      277.90      273.31      4.43 o 
   5   6   5       16.98       15.95      1.33 o 
   6   6   5      134.21      138.97      3.89 o 
   7   6   5       70.08       61.30      2.78 o 
   8   6   5       14.12       14.56      1.50 o 
   9   6   5        5.90        5.59      0.90 o 
  -5   7   5       68.97       54.62      2.48 o 
  -4   7   5       37.05       50.25      2.56 o 
  -3   7   5       17.24       10.56      1.55 o 
  -2   7   5      796.94      787.95      9.25 o 
  -1   7   5       15.35       17.80      1.44 o 
   0   7   5       94.43       95.79      2.88 o 
   1   7   5       47.65       51.39      2.07 o 
   2   7   5        0.28       -0.64      0.64 o 
   3   7   5      114.98      129.88      3.16 o 
   4   7   5      117.90      106.71      3.00 o 
   5   7   5       53.53       60.58      2.43 o 
   6   7   5       34.99       32.95      2.13 o 
   7   7   5        8.65        8.35      1.35 o 
   8   7   5        4.25        5.96      1.18 o 
  -4   8   5        6.68       11.06      1.32 o 
  -3   8   5       33.18       27.97      2.13 o 
  -2   8   5       88.39       93.58      3.46 o 
  -1   8   5     1032.48     1109.67     10.97 o 
   0   8   5       97.22       96.24      3.09 o 
   1   8   5       55.96       59.22      2.35 o 
   2   8   5       22.71       20.57      1.52 o 
   3   8   5       44.70       43.89      2.01 o 
   4   8   5       24.76       26.14      1.63 o 
   5   8   5       73.52       71.30      2.77 o 
   6   8   5        9.73        9.90      1.46 o 
   7   8   5       19.85       19.01      1.72 o 
   8   8   5       32.84       25.58      1.75 o 
  -3   9   5       54.29       44.35      2.32 o 
  -2   9   5       44.21       44.20      2.36 o 
  -1   9   5       45.44       50.99      2.46 o 
   0   9   5       20.33       16.68      1.59 o 
   1   9   5       38.78       33.87      1.96 o 
   2   9   5        0.20       -0.08      0.77 o 
   3   9   5        8.80        8.08      1.24 o 
   4   9   5       47.96       47.34      2.26 o 
   5   9   5       18.13       17.89      1.58 o 
   6   9   5       21.46       25.60      1.82 o 
   7   9   5        4.19        3.86      1.01 o 
  -2  10   5        8.73        9.41      1.18 o 
  -1  10   5        0.25        2.33      0.95 o 
   0  10   5        5.54        6.22      1.09 o 
   1  10   5       31.21       27.33      1.78 o 
   2  10   5      154.14      151.48      3.87 o 
   3  10   5       12.84       13.58      1.33 o 
   4  10   5       19.48       15.63      1.43 o 
   5  10   5        0.50        0.20      0.77 o 
   6  10   5        8.96        9.43      1.23 o 
   0  11   5       11.86       12.20      1.15 o 
   1  11   5        2.52       -0.29      0.83 o 
   2  11   5       71.59       66.95      2.51 o 
   3  11   5       21.34       25.01      1.50 o 
   4  11   5        2.36        2.53      0.74 o 
  -3  -7   6       24.81        5.15      1.63 o 
  -2  -7   6        0.03       -0.70      0.70 o 
  -1  -7   6        2.89        2.90      0.97 o 
   0  -7   6       18.88       18.39      2.19 o 
   2  -7   6       53.96       37.55      2.01 o 
   3  -7   6       29.15       32.53      1.55 o 
  -5  -6   6        0.81        1.46      0.83 o 
  -4  -6   6       28.86       14.42      2.18 o 
  -2  -6   6        0.37        0.93      0.98 o 
  -1  -6   6       56.99       38.99      4.24 o 
   0  -6   6       53.85       50.13      3.09 o 
   1  -6   6        0.05        0.17      0.95 o 
   2  -6   6        4.59        4.20      1.06 o 
   3  -6   6       36.45       34.35      1.96 o 
   4  -6   6       33.62       31.44      1.58 o 
  -6  -5   6       12.44        6.04      1.32 o 
  -5  -5   6        0.13        0.75      0.81 o 
  -4  -5   6       90.42       88.10      4.77 o 
  -3  -5   6       68.26       59.14      3.95 o 
  -2  -5   6       59.92       16.27      3.66 o 
   0  -5   6      179.83      170.88      5.04 o 
   1  -5   6       83.23       70.78      3.06 o 
   2  -5   6       73.16       55.10      2.55 o 
   3  -5   6      129.36      119.32      3.51 o 
   4  -5   6       58.53       59.32      2.44 o 
   5  -5   6       10.08       11.25      1.13 o 
  -6  -4   6        5.26        8.23      1.18 o 
  -5  -4   6       54.26       56.72      2.89 o 
  -4  -4   6       26.50       38.33      2.48 o 
  -3  -4   6       29.19       35.74      2.32 o 
  -2  -4   6      453.72      457.28      6.92 o 
  -1  -4   6       69.20       65.87      2.81 o 
   0  -4   6       55.45       48.70      2.60 o 
   1  -4   6        0.08       -0.95      0.95 o 
   2  -4   6        0.45        1.12      0.92 o 
   3  -4   6       34.76       31.20      1.84 o 
   4  -4   6       28.80       31.16      1.86 o 
   5  -4   6       21.79       18.71      1.38 o 
   6  -4   6       18.60       14.97      1.24 o 
  -7  -3   6       23.09       14.23      1.69 o 
  -6  -3   6       19.58       21.10      1.69 o 
  -5  -3   6       55.67       59.63      2.86 o 
  -4  -3   6       56.13       76.48      3.21 o 
  -3  -3   6      218.03      214.44      4.88 o 
  -2  -3   6      194.62      208.61      4.24 o 
  -1  -3   6        5.48       11.80      1.18 o 
   0  -3   6       12.41       14.29      1.24 o 
   1  -3   6      110.52       98.70      3.13 o 
   2  -3   6       77.85       77.15      2.81 o 
   3  -3   6      631.91      590.02      7.48 o 
   4  -3   6      126.52      111.24      3.25 o 
   5  -3   6        5.13        7.03      1.09 o 
   6  -3   6        3.75        3.25      0.97 o 
   7  -3   6        0.31       -0.08      0.66 o 
  -7  -2   6        4.88        5.84      1.03 o 
  -6  -2   6       29.54       32.22      2.18 o 
  -5  -2   6        0.46        1.99      1.03 o 
  -4  -2   6        1.73        2.51      1.10 o 
  -3  -2   6       86.40       68.93      2.63 o 
  -2  -2   6      288.94      303.34      4.85 o 
  -1  -2   6      194.49      215.88      3.98 o 
   0  -2   6       47.02       43.44      1.72 o 
   1  -2   6      256.78      285.98      4.50 o 
   2  -2   6      155.06      158.17      3.60 o 
   3  -2   6      202.97      196.45      4.21 o 
   4  -2   6      139.72      106.36      3.15 o 
   5  -2   6        9.69       10.19      1.23 o 
   6  -2   6      135.90      131.00      3.52 o 
   7  -2   6       36.70       38.12      1.86 o 
   8  -2   6       42.44       46.60      1.78 o 
  -7  -1   6       17.19       19.34      1.53 o 
  -6  -1   6       42.01       50.84      2.47 o 
  -5  -1   6      249.50      286.92      5.98 o 
  -4  -1   6      664.17      702.16      8.82 o 
  -3  -1   6        3.27        5.36      0.93 o 
  -2  -1   6      216.23      217.45      3.91 o 
  -1  -1   6       29.26       25.23      1.41 o 
   0  -1   6       71.62       91.24      2.28 o 
   1  -1   6      107.76      121.95      2.64 o 
   2  -1   6       50.90       57.89      2.03 o 
   3  -1   6       43.51       40.71      1.89 o 
   4  -1   6       60.63       46.26      2.11 o 
   5  -1   6       72.21       65.08      2.52 o 
   6  -1   6       51.53       59.00      2.44 o 
   7  -1   6        1.57        1.78      0.87 o 
   8  -1   6        4.68        5.53      0.81 o 
  -7   0   6       33.96       30.94      1.78 o 
  -6   0   6       56.91       62.54      2.73 o 
  -5   0   6       15.76       11.05      1.70 o 
  -4   0   6        0.07        3.48      1.03 o 
  -3   0   6       24.52       26.69      1.61 o 
  -2   0   6       30.79       28.34      1.46 o 
  -1   0   6      327.74      349.23      4.45 o 
   0   0   6     1588.74     2059.10     10.93 o 
   1   0   6      524.03      591.59      5.53 o 
   2   0   6      642.49      623.50      5.88 o 
   3   0   6        9.56        9.15      1.00 o 
   4   0   6       37.14       32.48      1.72 o 
   5   0   6        1.65        1.79      0.83 o 
   6   0   6        0.67        2.86      0.90 o 
   7   0   6      110.32      111.16      3.26 o 
   8   0   6        1.25        1.70      0.75 o 
  -7   1   6       30.73       30.56      1.78 o 
  -6   1   6        2.95        3.65      1.24 o 
  -5   1   6      658.15      700.61      9.32 o 
  -4   1   6       26.12       26.00      1.79 o 
  -3   1   6       27.76       26.40      1.61 o 
  -2   1   6      158.26      163.43      3.21 o 
  -1   1   6       13.58       23.01      1.21 o 
   0   1   6      235.17      264.17      3.61 o 
   1   1   6        0.23       12.91      0.89 o 
   2   1   6       70.88       70.35      1.89 o 
   3   1   6      352.18      347.97      4.50 o 
   4   1   6      535.17      555.95      6.38 o 
   5   1   6       45.86       41.75      2.04 o 
   6   1   6        5.44        5.55      1.13 o 
   7   1   6       67.82       72.33      2.75 o 
   8   1   6       19.66       23.65      1.61 o 
   9   1   6        7.69        7.11      0.98 o 
  -7   2   6        8.14        6.71      1.03 o 
  -6   2   6        5.42        7.57      1.29 o 
  -5   2   6      347.28      382.95      6.88 o 
  -4   2   6      248.21      244.46      5.15 o 
  -3   2   6       54.15       49.90      2.10 o 
  -2   2   6       84.11      110.02      2.71 o 
  -1   2   6      393.74      449.22      5.08 o 
   0   2   6      436.84      444.75      4.78 o 
   1   2   6       46.87       47.62      1.55 o 
   2   2   6        1.43        6.86      0.72 o 
   3   2   6       75.25       63.91      1.89 o 
   4   2   6        3.49        9.19      0.92 o 
   5   2   6       46.72       46.47      2.07 o 
   6   2   6       43.00       32.96      1.93 o 
   7   2   6        0.81        0.34      0.83 o 
   8   2   6      155.58      177.93      4.14 o 
   9   2   6       21.38       21.43      1.40 o 
  -6   3   6        0.57        3.77      1.03 o 
  -5   3   6        0.70        0.58      1.24 o 
  -4   3   6        0.68        1.64      1.01 o 
  -3   3   6       33.43       40.74      2.01 o 
  -2   3   6      195.11      182.16      3.58 o 
  -1   3   6        9.05       29.26      1.38 o 
   0   3   6       40.88       69.94      1.95 o 
   1   3   6        7.16       14.32      0.93 o 
   2   3   6      358.41      348.63      4.15 o 
   3   3   6      802.73      791.39      6.65 o 
   4   3   6      110.90      106.26      2.71 o 
   5   3   6       94.44       86.81      2.79 o 
   6   3   6      118.45      133.44      3.71 o 
   7   3   6       21.05       19.81      1.69 o 
   8   3   6       13.47       13.21      1.36 o 
   9   3   6        0.14       -0.14      0.66 o 
  -6   4   6       11.15       13.35      1.41 o 
  -5   4   6        0.60        6.91      1.30 o 
  -4   4   6       19.79       25.24      1.99 o 
  -3   4   6       60.31       58.27      2.46 o 
  -2   4   6      265.74      266.00      4.61 o 
  -1   4   6      162.62      157.46      3.20 o 
   0   4   6      405.38      394.24      5.13 o 
   1   4   6        2.65        6.54      0.78 o 
   2   4   6      607.94      570.26      5.57 o 
   3   4   6      488.66      421.76      4.91 o 
   4   4   6        2.48        5.62      0.83 o 
   5   4   6      219.77      226.59      4.38 o 
   6   4   6        2.18        1.59      0.95 o 
   7   4   6       36.51       41.93      2.24 o 
   8   4   6       45.79       44.39      2.30 o 
   9   4   6        0.07       -0.64      0.64 o 
  -6   5   6        7.22        4.75      1.04 o 
  -5   5   6        1.33        4.93      1.18 o 
  -4   5   6      364.69      315.22      6.33 o 
  -3   5   6       87.66       89.53      3.17 o 
  -2   5   6      586.90      552.42      7.11 o 
  -1   5   6      249.73      245.84      4.39 o 
   0   5   6       71.27       68.44      2.20 o 
   1   5   6      390.89      403.82      4.98 o 
   2   5   6      120.56      118.37      2.70 o 
   3   5   6       86.31      103.37      2.54 o 
   4   5   6      344.95      333.89      4.90 o 
   5   5   6       22.92       23.27      1.58 o 
   6   5   6      113.40      108.34      3.45 o 
   7   5   6       13.71       16.19      1.72 o 
   8   5   6        6.86        9.65      1.35 o 
   9   5   6        2.14        2.74      0.72 o 
  -5   6   6       10.56        8.38      1.36 o 
  -4   6   6       11.97        9.61      1.49 o 
  -3   6   6      109.03      103.42      3.57 o 
  -2   6   6       43.60       49.39      2.32 o 
  -1   6   6        5.27        5.95      1.04 o 
   0   6   6      195.75      179.97      3.82 o 
   1   6   6      492.72      505.41      5.91 o 
   2   6   6       72.48       67.50      2.26 o 
   3   6   6       81.16       88.29      2.51 o 
   4   6   6      169.54      151.68      3.46 o 
   5   6   6       30.62       33.52      1.87 o 
   6   6   6       44.79       44.09      2.36 o 
   7   6   6       14.45        9.80      1.40 o 
   8   6   6       11.26        9.14      1.27 o 
   9   6   6       17.62       13.52      1.15 o 
  -5   7   6        5.45        5.49      1.00 o 
  -4   7   6       46.53       40.52      2.30 o 
  -3   7   6      110.55      113.41      3.83 o 
  -2   7   6        1.55        2.68      1.10 o 
  -1   7   6      516.00      525.20      7.22 o 
   0   7   6       11.83       11.22      1.24 o 
   1   7   6       47.47       47.17      2.09 o 
   2   7   6       14.98       10.89      1.10 o 
   3   7   6       67.42       74.47      2.52 o 
   4   7   6       11.35       15.11      1.38 o 
   5   7   6       51.48       56.22      2.44 o 
   6   7   6       23.16       21.96      1.73 o 
   7   7   6       27.91       26.14      1.95 o 
   8   7   6       17.94       17.39      1.47 o 
  -4   8   6        0.06        1.10      0.81 o 
  -3   8   6       21.80       23.63      1.86 o 
  -2   8   6        3.69        2.88      1.06 o 
  -1   8   6       19.78       22.66      1.75 o 
   0   8   6       47.32       58.19      2.49 o 
   1   8   6       28.90       30.67      1.84 o 
   2   8   6       57.65       69.95      2.57 o 
   3   8   6      206.41      204.09      4.29 o 
   4   8   6      124.70      128.78      3.47 o 
   5   8   6        2.29        1.04      0.89 o 
   6   8   6       56.15       57.56      2.63 o 
   7   8   6       16.16       13.45      1.47 o 
   8   8   6        1.69        2.88      0.90 o 
  -3   9   6       19.89       16.30      1.46 o 
  -2   9   6       78.87       76.41      3.01 o 
  -1   9   6      125.77      115.87      3.53 o 
   0   9   6       97.67       91.16      3.08 o 
   1   9   6       13.85       17.00      1.46 o 
   2   9   6      103.58      110.74      3.36 o 
   3   9   6       52.93       49.04      2.23 o 
   4   9   6        3.46        3.40      0.92 o 
   5   9   6       12.10       15.50      1.41 o 
   6   9   6       11.55       11.40      1.35 o 
   7   9   6       10.26        8.28      1.21 o 
  -2  10   6       10.33        9.41      1.15 o 
  -1  10   6       21.60       20.09      1.60 o 
   0  10   6       16.70       15.84      1.40 o 
   1  10   6      138.12      129.41      3.59 o 
   2  10   6        0.65       -0.12      0.80 o 
   3  10   6       36.75       40.56      1.96 o 
   4  10   6       10.51        6.68      1.10 o 
   5  10   6        0.84        1.69      0.83 o 
   6  10   6        5.18        2.83      0.92 o 
   1  11   6       43.41       38.56      1.90 o 
   2  11   6        0.75        1.46      0.72 o 
   3  11   6        0.26        1.32      0.69 o 
   4  11   6        0.54       -0.58      0.58 o 
  -1  -7   7        0.26       -0.69      0.69 o 
   0  -7   7        0.62       -0.70      0.70 o 
  -3  -6   7        0.15       -0.31      0.58 o 
  -2  -6   7        3.66       -0.23      0.87 o 
  -1  -6   7        2.19        2.67      1.01 o 
   0  -6   7       13.51        9.18      1.33 o 
   1  -6   7        7.67        7.07      1.16 o 
   2  -6   7        6.15        7.63      0.98 o 
   3  -6   7        0.70       -0.60      0.60 o 
  -5  -5   7        0.46        0.34      0.70 o 
  -3  -5   7        0.63       -0.63      1.06 o 
  -2  -5   7        2.76        3.54      0.98 o 
  -1  -5   7       10.82        4.72      1.50 o 
   0  -5   7        0.23        1.23      1.01 o 
   1  -5   7        0.14       -0.66      0.89 o 
   2  -5   7        6.07        8.40      1.24 o 
   3  -5   7       38.42       27.58      1.72 o 
   4  -5   7      277.62      252.54      4.64 o 
   5  -5   7      113.83      111.31      2.76 o 
  -5  -4   7        1.90        4.58      0.98 o 
  -4  -4   7        3.61        1.72      1.13 o 
  -3  -4   7       31.45       30.99      1.99 o 
  -2  -4   7      197.43      225.38      4.96 o 
  -1  -4   7      408.07      451.82      6.86 o 
   0  -4   7        0.39        4.12      1.10 o 
   1  -4   7       58.19       62.43      2.96 o 
   2  -4   7        6.22        1.39      1.01 o 
   3  -4   7        1.85        1.13      0.83 o 
   4  -4   7        1.48        2.96      0.86 o 
   5  -4   7       40.24       33.49      1.77 o 
   6  -4   7        6.28        4.69      0.80 o 
  -5  -3   7        0.41        5.78      1.04 o 
  -4  -3   7        1.15        1.07      1.18 o 
  -3  -3   7       85.35       92.80      3.26 o 
  -2  -3   7      146.45      146.89      3.89 o 
  -1  -3   7      213.75      276.45      5.17 o 
   0  -3   7       56.47       61.71      2.46 o 
   1  -3   7       68.80       81.61      3.09 o 
   2  -3   7      105.32      102.58      3.42 o 
   3  -3   7       18.21       12.28      1.40 o 
   4  -3   7      220.14      198.22      4.40 o 
   5  -3   7       33.39       36.58      1.95 o 
   6  -3   7        0.15        0.69      0.77 o 
  -6  -2   7       77.51       78.33      3.00 o 
  -5  -2   7        1.88        3.51      1.15 o 
  -4  -2   7        0.29        2.01      1.09 o 
  -3  -2   7      196.41      199.20      4.64 o 
  -2  -2   7       28.21       37.37      1.98 o 
  -1  -2   7       63.44       69.30      2.54 o 
   0  -2   7      581.95      671.69      7.39 o 
   1  -2   7      326.50      386.65      5.75 o 
   2  -2   7       66.57       74.72      2.74 o 
   3  -2   7        0.35        3.75      0.95 o 
   4  -2   7        3.24        2.44      1.10 o 
   5  -2   7        7.73        8.75      1.21 o 
   6  -2   7        0.03       -0.41      0.77 o 
   7  -2   7        0.17        0.93      0.67 o 
  -6  -1   7        0.11        1.27      0.86 o 
  -5  -1   7        0.67        0.97      1.09 o 
  -4  -1   7      297.23      280.32      5.86 o 
  -3  -1   7      334.87      317.54      5.59 o 
  -2  -1   7        2.21        4.66      0.92 o 
  -1  -1   7      100.10      123.39      3.16 o 
   0  -1   7      227.94      266.64      4.37 o 
   1  -1   7        9.09       10.09      1.04 o 
   2  -1   7        0.95        0.70      0.77 o 
   3  -1   7       50.27       45.55      2.23 o 
   4  -1   7       35.47       41.60      2.15 o 
   5  -1   7      184.14      186.18      4.34 o 
   6  -1   7        6.83        3.34      1.03 o 
   7  -1   7       15.47       16.16      1.40 o 
   8  -1   7        2.24        1.32      0.66 o 
  -6   0   7        0.61        2.21      1.01 o 
  -5   0   7        5.69        9.76      1.43 o 
  -4   0   7       75.93       90.42      3.34 o 
  -3   0   7        7.95        6.21      1.10 o 
  -2   0   7      108.62      107.57      2.96 o 
  -1   0   7        0.10       -0.11      0.69 o 
   0   0   7       63.72       66.60      2.14 o 
   1   0   7      198.81      190.02      3.53 o 
   2   0   7       73.13       63.37      2.14 o 
   3   0   7       43.05       44.80      2.06 o 
   4   0   7        2.58        3.37      0.93 o 
   5   0   7        0.04        1.73      0.90 o 
   6   0   7       52.18       49.59      2.32 o 
   7   0   7       10.11       13.50      1.39 o 
   8   0   7       45.01       45.99      1.92 o 
  -6   1   7       10.54       13.81      1.44 o 
  -5   1   7       15.87       21.02      1.87 o 
  -4   1   7      148.28      139.31      4.12 o 
  -3   1   7       20.02       26.13      1.73 o 
  -2   1   7      211.29      240.99      4.34 o 
  -1   1   7       33.05       37.32      1.69 o 
   0   1   7      581.30      672.94      6.61 o 
   1   1   7      224.31      228.69      3.74 o 
   2   1   7       55.93       60.93      2.00 o 
   3   1   7       73.45       65.95      2.18 o 
   4   1   7       44.99       54.16      2.24 o 
   5   1   7       35.16       33.69      1.96 o 
   6   1   7        8.01        8.69      1.21 o 
   7   1   7       70.21       72.54      2.80 o 
   8   1   7       28.19       33.54      1.81 o 
  -6   2   7        9.95        8.02      1.29 o 
  -5   2   7       99.45       99.68      3.63 o 
  -4   2   7      120.32      119.32      3.77 o 
  -3   2   7       20.23       22.21      1.64 o 
  -2   2   7       26.75       29.39      1.61 o 
  -1   2   7       25.53       29.18      1.52 o 
   0   2   7        3.73        1.56      0.61 o 
   1   2   7      847.49      894.56      7.49 o 
   2   2   7      105.31      130.78      2.77 o 
   3   2   7      635.07      681.65      6.84 o 
   4   2   7        0.45        4.96      0.89 o 
   5   2   7        5.52        7.89      1.16 o 
   6   2   7        7.86        8.87      1.29 o 
   7   2   7       15.60       17.98      1.56 o 
   8   2   7        0.08        2.16      0.80 o 
  -6   3   7        8.36        8.25      1.27 o 
  -5   3   7       54.35       47.88      2.70 o 
  -4   3   7       19.91       22.91      1.92 o 
  -3   3   7      511.41      476.32      6.97 o 
  -2   3   7       60.10       66.63      2.46 o 
  -1   3   7        2.03        8.47      1.03 o 
   0   3   7        4.96        5.50      0.84 o 
   1   3   7       78.30       77.69      2.22 o 
   2   3   7       21.08       21.57      1.24 o 
   3   3   7      102.03      101.46      2.57 o 
   4   3   7      126.02      123.50      3.10 o 
   5   3   7       38.54       43.61      2.15 o 
   6   3   7      202.93      203.70      4.80 o 
   7   3   7       52.93       57.03      2.61 o 
   8   3   7       87.69      102.77      3.11 o 
   9   3   7        0.52        0.47      0.63 o 
  -6   4   7       44.30       34.61      1.93 o 
  -5   4   7       25.67       27.44      2.01 o 
  -4   4   7      185.54      167.72      4.56 o 
  -3   4   7      282.21      278.48      5.47 o 
  -2   4   7      137.84      140.76      3.62 o 
  -1   4   7       18.20       25.38      1.52 o 
   0   4   7       37.09       41.45      1.78 o 
   1   4   7       14.67       24.96      1.36 o 
   2   4   7      146.78      132.47      2.93 o 
   3   4   7       51.78       50.02      1.89 o 
   4   4   7       39.68       38.65      1.83 o 
   5   4   7       31.09       30.41      1.81 o 
   6   4   7      139.28      143.21      4.09 o 
   7   4   7        3.57        3.08      1.16 o 
   8   4   7       19.33       14.92      1.46 o 
   9   4   7        0.44       -0.58      0.58 o 
  -5   5   7       21.23       20.98      1.81 o 
  -4   5   7        1.37       -1.01      1.01 o 
  -3   5   7        0.70        1.47      0.98 o 
  -2   5   7        7.95        8.06      1.18 o 
  -1   5   7        9.84       12.37      1.21 o 
   0   5   7      667.31      623.72      7.59 o 
   1   5   7      159.89      165.24      3.41 o 
   2   5   7       49.21       52.94      1.98 o 
   3   5   7       61.12       58.78      2.09 o 
   4   5   7       43.99       40.99      1.87 o 
   5   5   7      153.84      168.64      4.04 o 
   6   5   7       66.56       65.85      2.90 o 
   7   5   7      142.27      138.04      4.07 o 
   8   5   7        0.54       -0.47      0.81 o 
   9   5   7        0.85       -0.47      0.61 o 
  -5   6   7       95.75       77.63      2.82 o 
  -4   6   7        1.97        5.07      1.13 o 
  -3   6   7        1.98        8.96      1.39 o 
  -2   6   7       12.70       11.99      1.44 o 
  -1   6   7        1.55        3.91      0.93 o 
   0   6   7      105.21      108.34      3.10 o 
   1   6   7       49.19       55.26      2.17 o 
   2   6   7      130.38      129.34      3.18 o 
   3   6   7        6.52        5.98      0.95 o 
   4   6   7      136.49      153.64      3.67 o 
   5   6   7      307.34      293.91      5.39 o 
   6   6   7        0.15        0.81      0.95 o 
   7   6   7       76.65       74.82      3.03 o 
   8   6   7        3.06        4.50      1.00 o 
  -4   7   7        4.82        1.07      1.07 o 
  -3   7   7        1.14        1.42      1.03 o 
  -2   7   7      142.45      140.46      4.01 o 
  -1   7   7        5.94       10.83      1.33 o 
   0   7   7     1203.61     1183.64     11.27 o 
   1   7   7        4.35        2.31      0.89 o 
   2   7   7        0.68        0.75      0.84 o 
   3   7   7        6.97       15.80      1.38 o 
   4   7   7       16.27       17.49      1.44 o 
   5   7   7        0.48        1.23      0.89 o 
   6   7   7       82.21       87.11      3.20 o 
   7   7   7        2.69        4.98      1.07 o 
   8   7   7       16.36       17.68      1.52 o 
  -3   8   7        0.46        1.42      0.84 o 
  -2   8   7       44.63       37.91      2.15 o 
  -1   8   7       95.38       79.67      3.00 o 
   0   8   7        1.56        3.92      1.03 o 
   1   8   7       12.67        8.83      1.27 o 
   2   8   7       31.00       29.58      1.76 o 
   3   8   7       52.93       64.75      2.49 o 
   4   8   7       85.80       82.08      2.88 o 
   5   8   7       40.85       44.13      2.29 o 
   6   8   7       40.64       44.68      2.33 o 
   7   8   7        1.22        1.88      0.90 o 
  -2   9   7       12.85       15.39      1.44 o 
  -1   9   7      109.71      101.73      3.27 o 
   0   9   7       55.90       53.47      2.38 o 
   1   9   7       20.35       23.05      1.75 o 
   2   9   7       56.45       52.75      2.30 o 
   3   9   7       63.32       65.75      2.54 o 
   4   9   7        0.29        1.04      0.83 o 
   5   9   7        3.77        5.36      1.04 o 
   6   9   7        0.07        1.21      0.77 o 
   7   9   7        6.76        5.29      0.92 o 
  -1  10   7        5.77        8.03      1.01 o 
   0  10   7        1.12        1.20      0.84 o 
   1  10   7        3.39        2.91      0.97 o 
   2  10   7        2.77        2.64      0.86 o 
   3  10   7        7.68        7.89      1.01 o 
   4  10   7       29.45       28.66      1.73 o 
   5  10   7       10.93       10.75      1.10 o 
   6  10   7        4.59        3.56      0.90 o 
   2  11   7       45.74       35.23      1.84 o 
   3  11   7        7.93        6.62      0.89 o 
  -1  -6   8       12.37        0.43      1.10 o 
   0  -6   8       55.13       13.03      1.97 o 
  -3  -5   8        9.57        5.86      1.00 o 
  -1  -5   8        2.42        2.53      0.87 o 
   0  -5   8       11.59        6.41      1.32 o 
   1  -5   8        1.21        2.37      0.87 o 
   2  -5   8        0.36        0.08      0.72 o 
   3  -5   8       27.84       28.97      1.63 o 
  -4  -4   8        0.30        3.66      0.90 o 
  -3  -4   8       35.39       29.50      1.98 o 
  -2  -4   8        9.56       13.86      1.46 o 
  -1  -4   8        0.64        3.80      0.95 o 
   0  -4   8        3.90        3.14      1.07 o 
   1  -4   8        2.04        4.99      1.20 o 
   2  -4   8        0.39        1.98      0.95 o 
   3  -4   8       35.83       35.33      1.92 o 
   4  -4   8       51.47       46.09      2.09 o 
   5  -4   8       11.43        8.89      0.95 o 
  -5  -3   8        6.00        2.24      1.06 o 
  -4  -3   8        4.91        4.57      1.13 o 
  -3  -3   8       30.13       23.75      1.80 o 
  -2  -3   8      137.34      153.58      4.13 o 
  -1  -3   8        4.19        6.71      1.13 o 
   0  -3   8        7.63        7.97      1.26 o 
   1  -3   8        3.90        6.31      1.16 o 
   2  -3   8        0.50        2.04      1.10 o 
   3  -3   8        3.45        5.04      1.07 o 
   4  -3   8       21.29       26.29      1.75 o 
   5  -3   8       55.03       40.60      1.90 o 
   6  -3   8       67.52       67.74      2.14 o 
  -5  -2   8        0.08        2.74      0.97 o 
  -4  -2   8        1.82        4.73      1.16 o 
  -3  -2   8       59.17       64.00      2.72 o 
  -2  -2   8       47.88       55.38      2.53 o 
  -1  -2   8       20.95       24.35      1.66 o 
   0  -2   8      325.98      341.32      5.63 o 
   1  -2   8      193.30      213.83      4.73 o 
   2  -2   8        0.08        2.88      1.16 o 
   3  -2   8       40.20       52.66      2.53 o 
   4  -2   8       26.04       19.34      1.64 o 
   5  -2   8        6.16        5.59      0.97 o 
   6  -2   8        0.43        0.57      0.75 o 
  -6  -1   8        0.00       -0.11      0.63 o 
  -5  -1   8        3.10        4.21      1.10 o 
  -4  -1   8       90.01       91.35      3.35 o 
  -3  -1   8        4.53        7.65      1.23 o 
  -2  -1   8       77.58       86.85      3.01 o 
  -1  -1   8        8.45        9.95      1.21 o 
   0  -1   8       61.42       63.06      2.43 o 
   1  -1   8      388.19      449.71      6.34 o 
   2  -1   8       85.43       99.84      3.17 o 
   3  -1   8       20.61       33.35      1.98 o 
   4  -1   8       36.50       36.22      2.13 o 
   5  -1   8       90.79       86.10      3.08 o 
   6  -1   8       24.08       19.19      1.55 o 
   7  -1   8       23.48       21.52      1.43 o 
  -5   0   8        0.02        2.71      0.95 o 
  -4   0   8      283.39      274.70      5.85 o 
  -3   0   8       75.00       80.24      3.01 o 
  -2   0   8       19.02       26.04      1.73 o 
  -1   0   8      172.67      199.15      4.20 o 
   0   0   8        1.15        7.97      1.06 o 
   1   0   8       43.54       54.74      2.21 o 
   2   0   8      422.17      436.84      6.07 o 
   3   0   8       53.61       71.81      2.76 o 
   4   0   8       61.29       81.22      3.04 o 
   5   0   8       85.10       74.63      2.92 o 
   6   0   8        8.37        7.75      1.21 o 
   7   0   8        3.67        5.99      0.92 o 
  -6   1   8        0.59        3.85      0.87 o 
  -5   1   8        0.49        5.75      1.24 o 
  -4   1   8        0.05       -0.26      1.03 o 
  -3   1   8       48.43       50.21      2.44 o 
  -2   1   8        6.26        3.82      0.98 o 
  -1   1   8      178.97      204.13      4.17 o 
   0   1   8        2.43        5.58      0.89 o 
   1   1   8      608.02      676.81      7.22 o 
   2   1   8       35.97       28.24      1.63 o 
   3   1   8       42.27       54.39      2.29 o 
   4   1   8        5.72        8.35      1.23 o 
   5   1   8        1.31        1.84      1.06 o 
   6   1   8        1.65        4.70      1.04 o 
   7   1   8       76.35       85.22      2.86 o 
   8   1   8        3.98        3.78      0.81 o 
  -6   2   8       39.13       35.69      1.97 o 
  -5   2   8       35.06       26.63      2.10 o 
  -4   2   8       10.75       13.86      1.50 o 
  -3   2   8       86.35       98.22      3.29 o 
  -2   2   8      118.93      120.08      3.41 o 
  -1   2   8        0.02       -0.72      0.72 o 
   0   2   8      274.35      266.99      4.54 o 
   1   2   8        1.52        2.93      0.78 o 
   2   2   8      438.31      436.81      5.69 o 
   3   2   8        8.19       10.05      1.04 o 
   4   2   8      255.79      271.78      5.06 o 
   5   2   8        0.42        0.81      0.86 o 
   6   2   8        0.09       -0.83      0.98 o 
   7   2   8       14.85       13.37      1.47 o 
   8   2   8       50.12       51.53      2.12 o 
  -6   3   8        6.24        5.73      0.95 o 
  -5   3   8        5.85        7.65      1.30 o 
  -4   3   8       49.54       47.50      2.55 o 
  -3   3   8      171.99      154.16      4.17 o 
  -2   3   8       75.10       82.51      2.88 o 
  -1   3   8        2.29        6.70      1.03 o 
   0   3   8      533.20      580.40      6.75 o 
   1   3   8        0.80        2.25      0.80 o 
   2   3   8      468.63      490.37      6.04 o 
   3   3   8        6.03       10.62      1.15 o 
   4   3   8       94.79       96.23      2.97 o 
   5   3   8       55.89       52.95      2.50 o 
   6   3   8       37.53       38.91      2.27 o 
   7   3   8       27.21       28.47      1.89 o 
   8   3   8       43.68       41.70      2.07 o 
  -5   4   8       73.67       71.06      2.80 o 
  -4   4   8       90.97       76.75      3.17 o 
  -3   4   8      398.41      348.87      6.40 o 
  -2   4   8      122.84      126.54      3.68 o 
  -1   4   8        7.42       10.71      1.24 o 
   0   4   8        0.60        3.94      0.86 o 
   1   4   8      290.98      296.22      4.79 o 
   2   4   8       34.48       41.48      1.89 o 
   3   4   8      546.77      565.79      6.77 o 
   4   4   8       32.90       35.58      1.89 o 
   5   4   8      329.47      366.76      6.19 o 
   6   4   8       24.98       27.21      1.95 o 
   7   4   8       18.22       18.80      1.69 o 
   8   4   8       18.07       21.50      1.47 o 
  -5   5   8        0.04       -0.40      0.77 o 
  -4   5   8       11.44       12.97      1.44 o 
  -3   5   8       35.41       25.46      2.01 o 
  -2   5   8        3.94        5.24      1.16 o 
  -1   5   8      375.08      370.84      5.97 o 
   0   5   8        0.30        9.88      1.15 o 
   1   5   8      297.05      295.05      4.93 o 
   2   5   8        7.83       10.27      1.09 o 
   3   5   8      105.17      103.06      2.93 o 
   4   5   8        1.78        3.77      0.98 o 
   5   5   8       70.76       73.82      2.83 o 
   6   5   8       38.15       40.56      2.33 o 
   7   5   8       36.53       32.03      2.04 o 
   8   5   8       80.69       75.71      2.86 o 
  -4   6   8      111.54       86.47      3.17 o 
  -3   6   8       19.22       14.95      1.53 o 
  -2   6   8       77.51       72.75      2.92 o 
  -1   6   8      545.09      508.43      7.10 o 
   0   6   8       12.30       12.09      1.32 o 
   1   6   8      111.10      122.98      3.30 o 
   2   6   8       70.15       76.05      2.61 o 
   3   6   8       40.83       35.14      1.83 o 
   4   6   8       57.79       67.35      2.60 o 
   5   6   8        9.26       16.28      1.53 o 
   6   6   8       53.18       57.89      2.67 o 
   7   6   8        4.27        5.19      1.12 o 
   8   6   8       19.79       21.52      1.49 o 
  -4   7   8        3.52        4.40      0.98 o 
  -3   7   8        2.01        3.52      1.07 o 
  -2   7   8        0.38        0.70      1.03 o 
  -1   7   8       26.17       16.75      1.56 o 
   0   7   8       27.69       24.47      1.75 o 
   1   7   8       52.00       60.57      2.47 o 
   2   7   8       59.29       52.57      2.24 o 
   3   7   8        2.43        6.22      1.00 o 
   4   7   8       77.58       76.93      2.86 o 
   5   7   8       28.45       24.62      1.79 o 
   6   7   8        3.29        4.66      1.07 o 
   7   7   8       21.07       20.03      1.66 o 
   8   7   8       15.50       13.66      1.23 o 
  -3   8   8       40.26       29.86      1.80 o 
  -2   8   8        0.37        2.30      0.93 o 
  -1   8   8        2.10        8.37      1.20 o 
   0   8   8        3.50        5.33      1.10 o 
   1   8   8       70.06       67.85      2.71 o 
   2   8   8        3.54        3.83      0.93 o 
   3   8   8       36.16       41.50      2.06 o 
   4   8   8       13.38       18.50      1.49 o 
   5   8   8        2.75        5.90      1.04 o 
   6   8   8       22.96       23.40      1.73 o 
   7   8   8       22.79       17.56      1.56 o 
  -2   9   8        1.34        2.16      0.78 o 
  -1   9   8        0.14        0.84      0.84 o 
   0   9   8       57.58       51.47      2.35 o 
   1   9   8        9.69       10.25      1.23 o 
   2   9   8      143.06      144.53      3.69 o 
   3   9   8       20.39       20.41      1.52 o 
   4   9   8       21.12       19.29      1.59 o 
   5   9   8       43.73       39.37      2.03 o 
   6   9   8        0.77        2.39      0.86 o 
   0  10   8       10.26        7.96      1.06 o 
   1  10   8       53.44       51.17      2.15 o 
   2  10   8        1.27       -0.08      0.81 o 
   3  10   8        0.53       -0.67      0.67 o 
   4  10   8        0.01        1.73      0.69 o 
   5  10   8        7.70        7.40      1.00 o 
  -1  -5   9       22.57        6.98      1.30 o 
   0  -5   9       17.23        9.91      1.47 o 
   1  -5   9        0.10        0.29      0.66 o 
  -3  -4   9        1.00       -0.57      0.57 o 
  -1  -4   9        3.53        5.75      0.97 o 
   0  -4   9       39.12       41.57      2.21 o 
   1  -4   9       20.00       25.53      1.84 o 
   2  -4   9       33.74       29.57      1.84 o 
   3  -4   9       46.26       35.09      1.80 o 
  -4  -3   9        4.27        0.52      0.77 o 
  -3  -3   9       20.08       15.35      1.44 o 
  -2  -3   9       11.84       11.68      1.35 o 
  -1  -3   9       24.68       24.66      1.75 o 
   0  -3   9       75.16       87.07      2.98 o 
   1  -3   9        0.47       -0.12      0.87 o 
   2  -3   9       61.53       59.14      2.81 o 
   3  -3   9        3.77        2.80      1.01 o 
   4  -3   9        0.45        2.44      0.77 o 
   5  -3   9        8.86        9.10      0.95 o 
  -4  -2   9       15.19       11.50      1.35 o 
  -3  -2   9      111.83      104.19      3.53 o 
  -2  -2   9       48.96       44.30      2.29 o 
  -1  -2   9        0.64        4.24      0.95 o 
   0  -2   9       20.49       27.96      1.79 o 
   1  -2   9        3.94        8.27      1.33 o 
   2  -2   9        0.38        2.44      1.00 o 
   3  -2   9        0.39       -0.23      1.00 o 
   4  -2   9        0.35        0.63      0.83 o 
   5  -2   9       20.15       24.87      1.63 o 
   6  -2   9       31.76       32.46      1.52 o 
  -5  -1   9        0.30        1.36      0.70 o 
  -4  -1   9       65.77       57.58      2.67 o 
  -3  -1   9       14.21        9.50      1.35 o 
  -2  -1   9       10.48       10.55      1.39 o 
  -1  -1   9        6.63        6.94      1.16 o 
   0  -1   9       27.82       43.32      2.12 o 
   1  -1   9        3.04        4.01      1.01 o 
   2  -1   9        6.80       16.18      1.58 o 
   3  -1   9       16.63       18.08      1.70 o 
   4  -1   9       15.81       18.47      1.67 o 
   5  -1   9        2.62        1.62      0.97 o 
   6  -1   9        3.34        1.39      0.75 o 
  -5   0   9       38.00       37.52      2.13 o 
  -4   0   9        4.29        5.55      1.15 o 
  -3   0   9       17.84       23.61      1.87 o 
  -2   0   9       23.03       25.37      1.79 o 
  -1   0   9        6.82        9.13      1.21 o 
   0   0   9       14.83       22.63      1.58 o 
   1   0   9       67.45       71.25      2.66 o 
   2   0   9      533.73      616.22      7.84 o 
   3   0   9      153.57      193.77      4.61 o 
   4   0   9       14.67       20.16      1.70 o 
   5   0   9       65.69       69.26      2.94 o 
   6   0   9       37.55       37.05      2.00 o 
   7   0   9        3.46        3.36      0.78 o 
  -5   1   9        3.87        4.98      1.12 o 
  -4   1   9        0.02        2.04      0.97 o 
  -3   1   9        2.94        1.88      1.00 o 
  -2   1   9      434.78      473.61      7.04 o 
  -1   1   9       39.34       50.77      2.38 o 
   0   1   9      156.11      169.76      3.97 o 
   1   1   9        5.77       15.62      1.39 o 
   2   1   9      271.19      275.61      5.01 o 
   3   1   9       55.65       69.88      2.75 o 
   4   1   9       33.08       45.08      2.41 o 
   5   1   9        3.94        4.40      1.15 o 
   6   1   9       14.55       14.59      1.47 o 
   7   1   9       23.33       29.82      1.67 o 
  -4   2   9       89.84       71.93      3.02 o 
  -3   2   9        0.08        1.91      0.95 o 
  -2   2   9      370.10      379.63      6.30 o 
  -1   2   9      105.78      114.53      3.34 o 
   0   2   9        0.07        4.98      0.97 o 
   1   2   9      279.97      291.46      5.12 o 
   2   2   9       19.20       20.30      1.49 o 
   3   2   9      118.47      141.83      3.71 o 
   4   2   9      364.77      432.98      6.78 o 
   5   2   9        0.50        6.59      1.29 o 
   6   2   9       30.33       35.38      2.10 o 
   7   2   9       32.98       32.96      1.89 o 
  -5   3   9        2.19        4.00      1.06 o 
  -4   3   9        7.96       11.52      1.46 o 
  -3   3   9       30.08       28.78      2.06 o 
  -2   3   9       49.86       53.35      2.40 o 
  -1   3   9       75.26       72.74      2.75 o 
   0   3   9        4.32        3.10      1.01 o 
   1   3   9      188.53      193.02      4.17 o 
   2   3   9        2.90        4.47      1.00 o 
   3   3   9      281.48      286.42      5.14 o 
   4   3   9       25.51       28.70      1.86 o 
   5   3   9        0.14        4.73      1.19 o 
   6   3   9        0.08       -0.12      0.98 o 
   7   3   9       28.96       29.82      1.89 o 
   8   3   9        0.03        2.91      0.67 o 
  -5   4   9        4.45        4.38      0.87 o 
  -4   4   9       36.80       29.74      1.96 o 
  -3   4   9       74.75       71.28      2.95 o 
  -2   4   9       38.71       34.81      2.09 o 
  -1   4   9       84.63      100.24      3.14 o 
   0   4   9      224.53      233.10      4.63 o 
   1   4   9      265.26      256.83      4.83 o 
   2   4   9      583.48      598.23      7.28 o 
   3   4   9        4.58        5.33      1.03 o 
   4   4   9      194.55      212.61      4.59 o 
   5   4   9        9.40        9.07      1.44 o 
   6   4   9       40.79       44.54      2.39 o 
   7   4   9        6.82        6.71      1.07 o 
   8   4   9       16.00       11.38      1.18 o 
  -4   5   9       11.10        3.04      1.21 o 
  -3   5   9       23.24       14.28      1.56 o 
  -2   5   9       28.88       27.18      1.95 o 
  -1   5   9       25.81       28.74      1.89 o 
   0   5   9       68.51       75.08      2.74 o 
   1   5   9        4.86        3.03      0.89 o 
   2   5   9      360.25      366.41      5.77 o 
   3   5   9        6.11        8.15      1.13 o 
   4   5   9      204.97      223.04      4.69 o 
   5   5   9        2.58        7.29      1.27 o 
   6   5   9       76.23       79.25      3.09 o 
   7   5   9       11.41       12.28      1.36 o 
   8   5   9       14.47       11.90      1.18 o 
  -4   6   9        1.26        0.28      0.77 o 
  -3   6   9       94.39       76.68      2.92 o 
  -2   6   9       71.76       57.66      2.64 o 
  -1   6   9      222.77      205.48      4.60 o 
   0   6   9      332.20      294.07      5.42 o 
   1   6   9      213.91      206.50      4.49 o 
   2   6   9       56.68       64.79      2.55 o 
   3   6   9        6.24        8.96      1.18 o 
   4   6   9       27.15       25.33      1.78 o 
   5   6   9       79.81       89.68      3.17 o 
   6   6   9       18.34       18.15      1.63 o 
   7   6   9       71.44       61.51      2.61 o 
  -3   7   9        0.34       -0.83      0.83 o 
  -2   7   9        0.07        0.38      0.90 o 
  -1   7   9       64.62       52.93      2.40 o 
   0   7   9        2.87        5.79      1.03 o 
   1   7   9       69.32       74.41      2.78 o 
   2   7   9        1.28        4.01      0.95 o 
   3   7   9       47.66       47.88      2.21 o 
   4   7   9       12.09        9.29      1.27 o 
   5   7   9       91.98       87.45      3.14 o 
   6   7   9        3.20        3.06      1.10 o 
   7   7   9        9.83        9.21      1.16 o 
  -2   8   9       40.49       25.65      1.70 o 
  -1   8   9       18.72       11.44      1.38 o 
   0   8   9       60.37       56.71      2.44 o 
   1   8   9       85.65       75.61      2.77 o 
   2   8   9       16.04       13.65      1.38 o 
   3   8   9        8.49        6.68      1.13 o 
   4   8   9        0.99        0.11      0.83 o 
   5   8   9        0.53        1.47      0.81 o 
   6   8   9        0.16        2.50      0.83 o 
   7   8   9        0.63       -0.74      0.74 o 
  -1   9   9        0.10        2.13      0.72 o 
   0   9   9        1.81        3.03      0.80 o 
   1   9   9       15.98        8.13      1.15 o 
   2   9   9        3.05        4.18      0.86 o 
   3   9   9        3.90        5.84      0.97 o 
   4   9   9        7.46        5.23      0.98 o 
   5   9   9        3.61        2.08      0.93 o 
   6   9   9        0.07        0.23      0.70 o 
   1  10   9        0.17        1.79      0.66 o 
   2  10   9        1.52        1.21      0.69 o 
   3  10   9        6.13        3.29      0.78 o 
   4  10   9        4.21        3.31      0.80 o 
  -1  -3  10        3.96        4.01      0.90 o 
   0  -3  10       57.27       61.07      2.38 o 
   1  -3  10       16.45       16.47      1.49 o 
   2  -3  10        0.66        1.67      0.89 o 
   3  -3  10        1.76        2.31      0.78 o 
  -3  -2  10        3.31        3.52      0.78 o 
  -2  -2  10       47.22       39.88      2.06 o 
  -1  -2  10       27.86       31.26      1.83 o 
   0  -2  10        5.02        3.98      0.87 o 
   1  -2  10       12.24       11.59      1.43 o 
   2  -2  10       56.42       63.14      2.81 o 
   3  -2  10       53.74       65.18      2.69 o 
   4  -2  10       11.40       11.96      1.20 o 
  -3  -1  10        0.16        0.90      0.78 o 
  -2  -1  10       52.23       44.37      2.23 o 
  -1  -1  10       28.39       33.21      1.92 o 
   0  -1  10       19.88       28.89      1.78 o 
   1  -1  10       12.15       11.83      1.36 o 
   2  -1  10       94.60      101.32      3.43 o 
   3  -1  10        2.27        1.96      1.06 o 
   4  -1  10        1.30        1.24      0.93 o 
   5  -1  10        2.59        4.29      0.87 o 
  -4   0  10        9.81        5.20      1.15 o 
  -3   0  10        4.21        4.73      0.98 o 
  -2   0  10        0.50        3.98      0.90 o 
  -1   0  10       14.45       15.77      1.47 o 
   0   0  10        8.48       10.44      1.21 o 
   1   0  10       21.84       23.06      1.72 o 
   2   0  10        2.77        4.26      1.13 o 
   3   0  10       37.08       45.73      2.36 o 
   4   0  10        0.27        3.71      1.09 o 
   5   0  10        0.24       -0.84      0.84 o 
   6   0  10        0.23        0.44      0.69 o 
  -4   1  10        0.30        1.47      0.72 o 
  -3   1  10        0.34        1.19      0.89 o 
  -2   1  10       29.16       25.65      1.79 o 
  -1   1  10       64.71       66.65      2.64 o 
   0   1  10        2.18        2.57      0.93 o 
   1   1  10       29.52       31.23      1.89 o 
   2   1  10       21.86       26.61      1.86 o 
   3   1  10       73.48       92.47      3.20 o 
   4   1  10        1.33        4.20      1.13 o 
   5   1  10       44.43       46.41      2.41 o 
   6   1  10       13.98       14.12      1.36 o 
  -4   2  10        9.12        5.61      1.10 o 
  -3   2  10       77.75       63.36      2.65 o 
  -2   2  10       13.99        9.50      1.35 o 
  -1   2  10       17.07       27.31      1.76 o 
   0   2  10       25.76       23.54      1.70 o 
   1   2  10        0.56        3.81      0.93 o 
   2   2  10        3.34        4.80      1.01 o 
   3   2  10      127.35      131.93      3.78 o 
   4   2  10      181.38      198.70      4.74 o 
   5   2  10      110.94      123.67      3.80 o 
   6   2  10       16.25       14.29      1.43 o 
   7   2  10       30.59       29.17      1.55 o 
  -4   3  10        9.38        3.60      1.12 o 
  -3   3  10       51.74       45.51      2.27 o 
  -2   3  10       50.20       44.43      2.26 o 
  -1   3  10        6.91        5.65      1.07 o 
   0   3  10      265.93      294.92      5.31 o 
   1   3  10        9.21        9.79      1.33 o 
   2   3  10      287.08      318.87      5.59 o 
   3   3  10        2.60        2.21      1.03 o 
   4   3  10      188.58      219.40      4.93 o 
   5   3  10       36.55       40.84      2.38 o 
   6   3  10       24.16       24.42      1.79 o 
   7   3  10        5.75        4.03      0.92 o 
  -4   4  10        1.82        1.46      0.83 o 
  -3   4  10       22.16       19.12      1.61 o 
  -2   4  10       80.52       70.53      2.77 o 
  -1   4  10        0.22        1.46      0.83 o 
   0   4  10      336.00      319.75      5.56 o 
   1   4  10        9.66       15.10      1.47 o 
   2   4  10      185.41      189.86      4.31 o 
   3   4  10      184.96      204.91      4.53 o 
   4   4  10       13.01       12.36      1.44 o 
   5   4  10       13.41       20.77      1.73 o 
   6   4  10      110.72      119.03      3.65 o 
   7   4  10        0.96        1.38      0.87 o 
  -3   5  10       20.25       11.79      1.33 o 
  -2   5  10       18.75       18.08      1.56 o 
  -1   5  10        0.07        2.59      0.87 o 
   0   5  10        1.21        1.53      0.83 o 
   1   5  10      135.93      133.68      3.67 o 
   2   5  10       34.24       41.86      2.15 o 
   3   5  10       15.06       15.45      1.43 o 
   4   5  10        2.43        2.27      0.90 o 
   5   5  10       95.68       99.30      3.42 o 
   6   5  10       49.55       50.82      2.49 o 
   7   5  10        6.81        7.88      1.03 o 
  -3   6  10        7.77        4.08      1.01 o 
  -2   6  10       22.33       15.97      1.49 o 
  -1   6  10       31.57       21.82      1.73 o 
   0   6  10       14.55       16.16      1.44 o 
   1   6  10      179.84      180.02      4.22 o 
   2   6  10       23.01       24.66      1.67 o 
   3   6  10       27.05       25.54      1.79 o 
   4   6  10       20.53       21.97      1.73 o 
   5   6  10       30.87       37.84      2.06 o 
   6   6  10       57.38       53.28      2.52 o 
   7   6  10        0.02        2.11      0.78 o 
  -2   7  10        0.79        1.09      0.74 o 
  -1   7  10        2.04        3.36      0.87 o 
   0   7  10       15.91       14.70      1.32 o 
   1   7  10       33.32       31.15      1.83 o 
   2   7  10        3.68        3.95      0.92 o 
   3   7  10       23.40       16.52      1.44 o 
   4   7  10      128.98      140.39      3.85 o 
   5   7  10        2.80        4.26      1.00 o 
   6   7  10       61.43       56.03      2.47 o 
  -1   8  10       43.31       31.23      1.77 o 
   0   8  10       35.79       22.22      1.49 o 
   1   8  10      144.16      125.39      3.44 o 
   2   8  10       52.39       46.06      2.10 o 
   3   8  10        3.67        5.93      1.01 o 
   4   8  10        0.02        0.15      0.74 o 
   5   8  10       21.96       19.20      1.49 o 
   6   8  10        2.25        1.33      0.77 o 
   0   9  10        0.30        0.98      0.64 o 
   1   9  10       39.21       31.26      1.69 o 
   2   9  10        1.65        0.74      0.80 o 
   3   9  10        1.42        1.01      0.72 o 
   4   9  10        3.51        5.32      0.86 o 
   5   9  10        1.91        3.13      0.72 o 
   0  -2  11        7.98        6.64      0.95 o 
   2  -2  11        3.27        3.23      0.87 o 
  -2  -1  11       16.80       13.63      1.20 o 
  -1  -1  11        1.50        2.85      0.72 o 
   0  -1  11       31.46       33.14      1.81 o 
   1  -1  11        0.24        3.17      0.83 o 
   2  -1  11      104.34      117.66      3.56 o 
   3  -1  11        0.21       -0.77      0.77 o 
   4  -1  11        9.47       11.10      1.13 o 
  -2   0  11       31.25       28.03      1.69 o 
  -1   0  11       31.96       30.46      1.76 o 
   0   0  11        7.57        8.80      1.16 o 
   1   0  11       44.90       48.50      2.33 o 
   2   0  11       28.84       29.56      1.86 o 
   3   0  11        0.14        2.19      0.92 o 
   4   0  11        5.28        2.74      1.06 o 
   5   0  11       18.19       17.21      1.32 o 
  -3   1  11       17.07       10.98      1.10 o 
  -2   1  11       13.55       14.58      1.29 o 
  -1   1  11        5.14        4.51      1.03 o 
   0   1  11       64.60       59.64      2.38 o 
   1   1  11       45.13       48.55      2.29 o 
   2   1  11       34.01       37.00      2.09 o 
   3   1  11       36.58       49.03      2.38 o 
   4   1  11        9.76        6.19      1.26 o 
   5   1  11       13.44       14.09      1.32 o 
  -3   2  11        0.08        0.03      0.69 o 
  -2   2  11       56.69       45.48      2.14 o 
  -1   2  11       16.48       16.21      1.40 o 
   0   2  11        3.35        4.58      0.98 o 
   1   2  11       29.55       32.09      1.89 o 
   2   2  11       15.50       16.51      1.55 o 
   3   2  11       47.29       55.72      2.49 o 
   4   2  11        0.08        2.21      0.95 o 
   5   2  11       10.53       12.26      1.32 o 
   6   2  11        3.18        3.57      0.83 o 
  -3   3  11        2.02        1.95      0.74 o 
  -2   3  11       20.05       13.59      1.38 o 
  -1   3  11        0.79        1.41      0.83 o 
   0   3  11       46.32       47.06      2.20 o 
   1   3  11        3.19        2.50      0.93 o 
   2   3  11       64.70       64.24      2.61 o 
   3   3  11      142.86      166.05      4.18 o 
   4   3  11        1.03        2.76      1.06 o 
   5   3  11       46.02       49.01      2.40 o 
   6   3  11        1.17        3.63      0.80 o 
  -2   4  11       15.62       10.64      1.18 o 
  -1   4  11       38.62       40.12      2.03 o 
   0   4  11        0.96        3.81      0.95 o 
   1   4  11       36.15       47.08      2.21 o 
   2   4  11        2.44        5.09      1.07 o 
   3   4  11        7.86        9.06      1.24 o 
   4   4  11        1.78        0.72      0.87 o 
   5   4  11       26.52       26.60      1.86 o 
   6   4  11       24.62       21.34      1.56 o 
  -2   5  11       16.67       11.06      1.26 o 
  -1   5  11       34.95       28.15      1.70 o 
   0   5  11        8.61        6.79      1.07 o 
   1   5  11       18.94       14.60      1.40 o 
   2   5  11      349.26      344.94      5.87 o 
   3   5  11      106.30      101.66      3.31 o 
   4   5  11       14.38       15.56      1.53 o 
   5   5  11       14.50       18.29      1.53 o 
   6   5  11       52.26       47.82      2.21 o 
  -2   6  11        0.21        0.00      0.66 o 
  -1   6  11       10.50       10.06      1.15 o 
   0   6  11       44.98       37.72      1.92 o 
   1   6  11        3.44        1.53      0.81 o 
   2   6  11      136.76      136.61      3.59 o 
   3   6  11        9.09        9.03      1.21 o 
   4   6  11       14.49       18.67      1.50 o 
   5   6  11        9.79       14.91      1.29 o 
   6   6  11       22.13       17.85      1.40 o 
  -1   7  11        3.18        2.48      0.86 o 
   0   7  11       21.00       13.10      1.26 o 
   1   7  11        0.03        2.21      0.77 o 
   2   7  11        5.85        5.75      1.00 o 
   3   7  11        5.97        5.87      1.03 o 
   4   7  11        0.17        2.50      0.87 o 
   5   7  11       19.67       17.33      1.44 o 
   1   8  11        3.11        2.93      0.81 o 
   2   8  11       24.23       20.45      1.44 o 
   3   8  11        5.63        5.75      0.92 o 
   4   8  11       13.68        9.97      1.06 o 
   0   0  12       59.80       39.18      1.81 o 
   2   0  12        3.70        4.86      0.93 o 
  -1   1  12        0.15        1.47      0.57 o 
   0   1  12       15.43       15.04      1.23 o 
   1   1  12        0.65       -0.03      0.69 o 
   2   1  12       28.34       31.54      1.78 o 
   3   1  12        2.63        2.70      0.83 o 
  -1   2  12       71.39       48.40      2.09 o 
   0   2  12       16.17       15.95      1.21 o 
   1   2  12       13.75       16.82      1.29 o 
   2   2  12       32.32       39.71      2.06 o 
   3   2  12       68.28       76.91      2.72 o 
   4   2  12        7.32        5.07      1.01 o 
  -1   3  12       30.57       21.08      1.38 o 
   0   3  12       26.19       21.15      1.40 o 
   1   3  12        4.58        4.55      0.86 o 
   2   3  12        1.21        1.16      0.81 o 
   3   3  12      180.09      183.98      4.27 o 
   4   3  12       59.18       60.45      2.52 o 
   5   3  12        3.47        2.73      0.90 o 
  -1   4  12        0.00        1.82      0.64 o 
   0   4  12       12.14       11.10      1.13 o 
   1   4  12        0.10        1.26      0.67 o 
   2   4  12       12.55       12.95      1.21 o 
   3   4  12        0.59       -0.38      0.77 o 
   4   4  12        0.08       -0.80      0.80 o 
   0   5  12        8.68        6.51      0.92 o 
   1   5  12        2.32        1.21      0.81 o 
   2   5  12        2.97        4.83      0.93 o 
   3   5  12       17.41       15.18      1.44 o 
   4   5  12        0.27        0.87      0.69 o 
   5   5  12        0.12        0.98      0.70 o 
   0   6  12        2.10        0.41      0.63 o 
   1   6  12        6.96        6.01      0.92 o 
   2   6  12       10.06        6.99      1.03 o 
   3   6  12        1.39        4.95      0.86 o 
   4   6  12        1.97        4.14      0.78 o 
   2   7  12       13.33       10.61      1.13 o 
   3   7  12        0.10        1.72      0.61 o 
                                                 
